# Supplementary material for: 5-(3-Methoxy­pheneth­yl)-4-(2-methoxy­phen­yl)-4H-1,2,4-triazol-3-ol
Source: Acta Crystallogr Sect E Struct Rep Online. 2008 Oct 25;64(Pt 11):o2180. doi: 10.1107/S1600536808033990 (PMC2959665; doi:10.1107/S1600536808033990)
Supplement: Supplementary file 2 [file e-64-o2180-Isup2.hkl]

# 
# h,k,l, Fc-squared, Fo-squared, sigma(Fo-squared) and status flag 
# 
data_I
_shelx_title ' wy1900wm in P2(1)/n' 
_shelx_refln_list_code          4 
_shelx_F_calc_maximum      168.94 
_exptl_crystal_F_000       688.00 
_reflns_d_resolution_high  0.7502 
 
loop_ 
 _symmetry_equiv_pos_as_xyz 
 'x, y, z' 
 '-x+1/2, y+1/2, -z+1/2' 
 '-x, -y, -z' 
 'x-1/2, -y-1/2, z-1/2' 
 
_cell_length_a    10.5030 
_cell_length_b    14.1172 
_cell_length_c    11.3226 
_cell_angle_alpha  90.000 
_cell_angle_beta   98.192 
_cell_angle_gamma  90.000 
 
_shelx_F_squared_multiplier     1.000 
 
loop_ 
 _refln_index_h 
 _refln_index_k 
 _refln_index_l 
 _refln_F_squared_calc 
 _refln_F_squared_meas 
 _refln_F_squared_sigma 
 _refln_observed_status 
   2   0   0    26606.46    19679.69    427.41 o 
   4   0   0     3811.67     3698.03     80.36 o 
   6   0   0     2521.85     2821.59     90.20 o 
   8   0   0       66.19       50.49      1.84 o 
  10   0   0      169.97      168.69      3.60 o 
  12   0   0        2.11        1.42      1.66 o 
   1   1   0     1162.19     1065.79     23.47 o 
   2   1   0     4448.03     4219.91     52.31 o 
   3   1   0     2225.30     2056.82     27.19 o 
   4   1   0     1877.36     1928.60     28.37 o 
   5   1   0      801.93      848.89     10.86 o 
   6   1   0      409.41      382.85      5.20 o 
   7   1   0      838.98      931.89     11.99 o 
   8   1   0      955.32      951.31     12.36 o 
   9   1   0       35.50       43.37      1.24 o 
  10   1   0      215.30      212.68      2.96 o 
  11   1   0        1.22        0.87      0.82 o 
  12   1   0        9.19       10.91      1.34 o 
  13   1   0       58.81       65.31      2.51 o 
   0   2   0     3028.79     2583.88     43.97 o 
   1   2   0     3707.20     3402.53     36.40 o 
   2   2   0     2231.49     2059.20     25.63 o 
   3   2   0      239.06      249.61      3.33 o 
   4   2   0     2480.70     2741.36     34.11 o 
   5   2   0       28.65       39.81      1.51 o 
   6   2   0     2390.18     2634.30     32.88 o 
   7   2   0       14.09        9.72      0.72 o 
   8   2   0      297.74      245.20      3.70 o 
   9   2   0       30.65       31.11      1.32 o 
  10   2   0        2.36        1.70      0.77 o 
  11   2   0       10.03       12.21      1.04 o 
  12   2   0       25.26       28.45      1.68 o 
  13   2   0        4.72        2.86      1.25 o 
   1   3   0     3221.12     3166.26     33.85 o 
   2   3   0      265.18      241.10      2.75 o 
   3   3   0      576.31      628.63      7.98 o 
   4   3   0        2.36        8.56      0.67 o 
   5   3   0      358.10      363.00      4.90 o 
   6   3   0      263.67      254.16      3.60 o 
   7   3   0      424.98      455.73      6.16 o 
   8   3   0      163.38      189.64      3.05 o 
   9   3   0      655.47      647.52      8.67 o 
  10   3   0       90.18       94.11      2.51 o 
  11   3   0       13.51        8.86      1.66 o 
  12   3   0        0.21        1.00      0.86 o 
  13   3   0        8.97       10.32      1.51 o 
   1   4   0      278.73      279.80      3.20 o 
   2   4   0     3359.50     3429.15     36.67 o 
   3   4   0       69.11       88.34      1.41 o 
   4   4   0      325.88      369.99      4.92 o 
   5   4   0      432.61      412.07      5.47 o 
   6   4   0       88.94      106.93      1.92 o 
   7   4   0       24.74       24.89      1.34 o 
   8   4   0       70.98       66.78      1.64 o 
   9   4   0        6.94        8.47      1.19 o 
  10   4   0      207.43      198.73      4.10 o 
  11   4   0       41.69       32.75      2.25 o 
  12   4   0       12.29       13.35      1.14 o 
  13   4   0        2.12        4.79      1.78 o 
   1   5   0       66.69       46.62      0.83 o 
   2   5   0      147.24      134.39      3.69 o 
   3   5   0     1000.52     1007.23     10.99 o 
   4   5   0      412.47      409.80      5.47 o 
   5   5   0       49.01       45.43      1.14 o 
   6   5   0       56.09       54.61      1.32 o 
   7   5   0       26.16       27.75      1.18 o 
   8   5   0      140.99      137.91      3.32 o 
   9   5   0       90.52       79.91      2.26 o 
  10   5   0       26.08       24.61      2.13 o 
  11   5   0        2.51        1.13      1.08 o 
  12   5   0        1.05        1.24      1.08 o 
  13   5   0        4.41        5.08      1.42 o 
   0   6   0     1351.61     1580.76     43.38 o 
   1   6   0        1.20        1.60      0.36 o 
   2   6   0      455.97      517.86      5.83 o 
   3   6   0      236.45      229.21      2.78 o 
   4   6   0      383.47      370.49      5.06 o 
   5   6   0        9.27       10.83      0.72 o 
   6   6   0       26.25       31.45      1.14 o 
   7   6   0        6.15        4.48      0.77 o 
   8   6   0        9.69        7.56      1.08 o 
   9   6   0        3.46        2.73      1.30 o 
  10   6   0        7.95        7.42      1.08 o 
  11   6   0       24.24       23.66      1.59 o 
  12   6   0       10.39        7.72      1.34 o 
  13   6   0       11.59       15.73      1.78 o 
   1   7   0      836.97      972.46     10.66 o 
   2   7   0        5.21        8.33      0.50 o 
   3   7   0      259.82      274.16      3.66 o 
   4   7   0      219.86      228.18      3.33 o 
   5   7   0        7.04        9.73      0.72 o 
   6   7   0       23.32       32.62      1.18 o 
   7   7   0      153.83      138.69      3.10 o 
   8   7   0       14.47       12.95      1.17 o 
   9   7   0       29.56       20.03      1.34 o 
  10   7   0      113.17      117.76      3.44 o 
  11   7   0        0.74       -0.47      1.54 o 
  12   7   0        0.00       -1.30      1.30 o 
   0   8   0      882.86     1035.88     16.08 o 
   1   8   0       56.21       69.24      1.21 o 
   2   8   0       98.61       93.19      1.51 o 
   3   8   0       62.10       76.58      1.47 o 
   4   8   0      112.38      102.60      1.62 o 
   5   8   0      130.61      124.67      2.23 o 
   6   8   0      358.85      316.21      4.56 o 
   7   8   0       45.70       36.52      2.73 o 
   8   8   0       15.46       14.54      1.25 o 
   9   8   0       27.83       27.32      1.59 o 
  10   8   0       49.04       51.12      2.09 o 
  11   8   0        1.17        2.12      1.08 o 
  12   8   0        0.03        0.55      1.25 o 
   1   9   0      279.34      296.87      3.61 o 
   2   9   0        1.52       -0.43      0.43 o 
   3   9   0      148.47      167.52      2.34 o 
   4   9   0        5.85        3.26      0.55 o 
   5   9   0        0.60        1.26      0.68 o 
   6   9   0      128.66      118.83      2.76 o 
   7   9   0      289.48      273.07      7.59 o 
   8   9   0        0.05       -0.95      1.30 o 
   9   9   0       11.86        9.01      1.90 o 
  10   9   0        0.16       -0.59      1.01 o 
  11   9   0        2.28        2.61      1.17 o 
  12   9   0       15.88       17.89      2.61 o 
   0  10   0        5.45        7.87      0.91 o 
   1  10   0        7.47        8.53      0.68 o 
   2  10   0      246.80      215.68      2.84 o 
   3  10   0       24.99       21.04      0.91 o 
   4  10   0       65.34       60.95      1.36 o 
   5  10   0      421.36      415.07      8.55 o 
   6  10   0        6.44        4.28      1.78 o 
   7  10   0      199.80      183.67      3.84 o 
   8  10   0       11.81       14.03      1.25 o 
   9  10   0        2.74        3.65      1.08 o 
  10  10   0       17.50       20.55      3.44 o 
  11  10   0        6.45        5.32      1.42 o 
   1  11   0       52.95       51.49      1.27 o 
   2  11   0      313.59      311.31      3.91 o 
   3  11   0     1410.87     1293.61     14.31 o 
   4  11   0      323.64      277.95      3.73 o 
   5  11   0      107.36      112.43      2.76 o 
   6  11   0       85.28       84.63      2.26 o 
   7  11   0      138.47      149.37      3.44 o 
   8  11   0        9.13        6.40      1.66 o 
   9  11   0        2.91        3.81      1.08 o 
  10  11   0        0.42        1.39      1.08 o 
  11  11   0        6.76        4.20      1.42 o 
   0  12   0        9.49       10.64      1.08 o 
   1  12   0     1637.69     1564.81     17.24 o 
   2  12   0       57.54       59.29      1.59 o 
   3  12   0      285.92      307.96      3.94 o 
   4  12   0      143.56      119.49      2.32 o 
   5  12   0       30.15       29.52      3.20 o 
   6  12   0       12.62       12.02      1.08 o 
   7  12   0       23.98       24.42      2.37 o 
   8  12   0        3.46        5.47      1.08 o 
   9  12   0       37.93       43.51      2.01 o 
  10  12   0        3.48        3.06      2.37 o 
   1  13   0       64.40       69.98      1.53 o 
   2  13   0       89.74       77.67      1.82 o 
   3  13   0       63.15       56.23      1.39 o 
   4  13   0        0.01        0.76      0.77 o 
   5  13   0        2.10        2.49      0.96 o 
   6  13   0       39.05       40.30      2.61 o 
   7  13   0        1.28       -0.12      1.78 o 
   8  13   0        8.29        9.16      1.25 o 
   9  13   0       29.30       39.62      2.01 o 
  10  13   0        0.37        1.66      1.66 o 
   0  14   0       10.11        9.58      1.08 o 
   1  14   0        4.92        6.12      0.74 o 
   2  14   0       18.28       20.10      0.97 o 
   3  14   0       25.53       20.65      1.40 o 
   4  14   0       14.84       15.19      1.04 o 
   5  14   0        2.32        0.39      0.95 o 
   6  14   0        0.05       -0.80      0.95 o 
   7  14   0        9.53       11.35      1.25 o 
   8  14   0        2.94        2.77      1.08 o 
   9  14   0       15.73       16.12      2.13 o 
   1  15   0        6.35        4.94      0.76 o 
   2  15   0        0.03       -0.38      0.89 o 
   3  15   0       43.85       40.85      1.46 o 
   4  15   0       39.00       34.70      1.46 o 
   5  15   0       30.34       31.21      1.78 o 
   6  15   0        8.06       10.98      1.25 o 
   7  15   0        0.16       -0.24      1.08 o 
   8  15   0        1.88        3.32      1.66 o 
   0  16   0       22.42       25.18      1.59 o 
   1  16   0        5.75        9.46      0.96 o 
   2  16   0        4.68        2.98      0.86 o 
   3  16   0       24.26       29.12      1.37 o 
   4  16   0       15.11       15.38      1.18 o 
   5  16   0        0.06       -0.12      1.01 o 
   6  16   0       23.26       26.21      1.75 o 
   7  16   0        3.33        7.11      1.66 o 
   1  17   0        7.50        8.73      1.00 o 
   2  17   0        2.31        0.59      0.87 o 
   3  17   0       32.31       40.18      1.59 o 
   4  17   0        0.00       -0.04      0.91 o 
   5  17   0       29.01       33.13      1.92 o 
   0  18   0       64.90       68.78      2.43 o 
   1  18   0       43.54       47.19      1.68 o 
   2  18   0        6.72        4.66      1.04 o 
   3  18   0        1.04        0.20      1.07 o 
   4  18   0        0.00       -0.31      1.08 o 
 -13   0   1        6.20        1.19      1.66 o 
 -11   0   1      102.68       88.71      2.51 o 
  -9   0   1        3.11        2.73      1.54 o 
  -7   0   1       15.29        8.20      0.91 o 
  -5   0   1     4179.03     4481.73     97.43 o 
  -3   0   1    22497.36    21141.59    457.51 o 
  -1   0   1      258.88      242.16      3.86 o 
   1   0   1       52.05       49.31      1.19 o 
   3   0   1      830.55      715.19     15.88 o 
   5   0   1       20.83       36.81      1.14 o 
   7   0   1       73.81       78.41      5.10 o 
   9   0   1      687.14      687.27     11.23 o 
  11   0   1       22.06       23.71      2.13 o 
  13   0   1      179.68      210.03      6.64 o 
 -13   1   1       65.62       79.05      2.59 o 
 -12   1   1        1.22        0.71      0.91 o 
 -11   1   1      139.22      141.21      2.31 o 
 -10   1   1       74.05       74.84      1.57 o 
  -9   1   1      268.99      251.48      3.93 o 
  -8   1   1        0.18        0.63      0.68 o 
  -7   1   1     1257.79     1384.78     17.60 o 
  -5   1   1     2388.24     2542.07     31.65 o 
  -4   1   1     1605.45     1560.59     27.73 o 
  -3   1   1     2155.90     2130.60     44.09 o 
  -2   1   1     1065.73     1181.21     14.78 o 
  -1   1   1     3068.98     2896.40     43.93 o 
   1   1   1     1456.09     1374.20     29.16 o 
   2   1   1     4840.68     4321.22     78.46 o 
   3   1   1     3623.67     3707.22     45.97 o 
   4   1   1      144.53      211.62      2.96 o 
   5   1   1     1684.37     2023.19     34.99 o 
   6   1   1      224.18      214.30      3.15 o 
   7   1   1        1.30        2.70      0.61 o 
   8   1   1       60.38       65.78      1.41 o 
   9   1   1       17.62       17.77      0.88 o 
  10   1   1        0.35       -0.34      0.77 o 
  11   1   1        3.88        2.64      1.08 o 
  12   1   1        0.01        0.00      1.66 o 
  13   1   1        0.88        0.47      1.34 o 
 -13   2   1       15.98       12.26      1.51 o 
 -12   2   1        0.87        0.81      0.86 o 
 -11   2   1        3.48        4.40      0.91 o 
 -10   2   1      379.70      340.35      5.02 o 
  -9   2   1       47.32       42.69      1.85 o 
  -8   2   1      768.63      728.42      9.62 o 
  -7   2   1      142.90      168.09      2.64 o 
  -6   2   1       26.39       16.72      0.82 o 
  -5   2   1     1790.70     2036.79     25.45 o 
  -4   2   1      319.55      320.21      4.24 o 
  -3   2   1     2744.75     2726.02     60.21 o 
  -2   2   1     5212.27     4911.19     53.10 o 
  -1   2   1      377.76      392.64      3.55 o 
   0   2   1      818.15      851.87     12.98 o 
   1   2   1     1730.56     1748.24     26.56 o 
   2   2   1      522.61      523.29      8.13 o 
   3   2   1      533.79      596.74      7.62 o 
   4   2   1     2946.91     3204.02     39.81 o 
   5   2   1      217.60      338.06      4.56 o 
   6   2   1      884.90      850.17     10.95 o 
   7   2   1      604.56      627.45      8.26 o 
   8   2   1      230.23      254.57      3.78 o 
   9   2   1      229.88      198.07      3.86 o 
  10   2   1        5.28        5.37      0.91 o 
  11   2   1       38.59       32.50      1.84 o 
  12   2   1        4.01        4.01      1.25 o 
  13   2   1       18.56       18.26      1.59 o 
 -13   3   1       80.23       80.27      2.23 o 
 -12   3   1        4.11        3.82      0.96 o 
 -11   3   1       20.39       23.03      1.54 o 
 -10   3   1        6.71        6.70      0.91 o 
  -9   3   1        5.60        6.23      0.86 o 
  -8   3   1      965.53      955.89     12.41 o 
  -7   3   1       63.27       60.41      1.46 o 
  -6   3   1       11.05        9.84      0.68 o 
  -5   3   1      152.04      128.30      2.05 o 
  -3   3   1        8.09        4.03      0.50 o 
  -2   3   1     8892.07     8221.42    101.65 o 
  -1   3   1     2260.05     2155.10     23.22 o 
   0   3   1      814.57      676.52      7.49 o 
   1   3   1     7377.48     6822.50     72.71 o 
   2   3   1     1311.91     1346.55     16.83 o 
   3   3   1       71.98       75.67      1.24 o 
   4   3   1     1730.82     2107.02     26.27 o 
   5   3   1      475.96      459.06      6.07 o 
   6   3   1       54.77       43.07      1.14 o 
   7   3   1      107.31      125.84      2.28 o 
   8   3   1       30.43       30.26      3.91 o 
   9   3   1       53.39       52.06      2.84 o 
  10   3   1       20.45       19.59      1.34 o 
  11   3   1        1.82        2.77      0.91 o 
  12   3   1        1.66        1.78      1.01 o 
  13   3   1        1.06        2.84      1.34 o 
 -13   4   1        2.18        2.08      1.00 o 
 -12   4   1        0.00       -1.07      1.07 o 
 -11   4   1        6.06        4.48      1.08 o 
 -10   4   1       11.91       13.11      2.61 o 
  -9   4   1     1079.85      995.00     12.95 o 
  -8   4   1       67.25       67.03      1.64 o 
  -7   4   1        0.34        0.51      0.63 o 
  -6   4   1      102.85      106.05      1.87 o 
  -5   4   1      250.27      271.68      3.78 o 
  -4   4   1     3261.73     3390.20     42.88 o 
  -3   4   1     1124.55     1103.17     18.73 o 
  -2   4   1     2192.65     2172.47     27.04 o 
  -1   4   1      488.72      444.21      4.92 o 
   0   4   1     2121.05     2091.33     20.09 o 
   1   4   1      164.86      117.54      1.68 o 
   2   4   1     2244.50     2208.05     27.50 o 
   3   4   1       21.15       14.82      0.92 o 
   4   4   1       15.25        7.47      1.26 o 
   5   4   1      364.33      396.14      5.29 o 
   6   4   1       33.82       29.56      1.04 o 
   7   4   1      129.67      131.67      2.99 o 
   8   4   1        3.76        4.15      1.01 o 
   9   4   1       17.49       15.91      1.34 o 
  10   4   1        0.07       -0.91      0.91 o 
  11   4   1       23.67       23.89      1.59 o 
  12   4   1        0.18        0.24      1.17 o 
  13   4   1        0.02       -1.42      1.42 o 
 -13   5   1        3.27        6.67      1.34 o 
 -12   5   1        7.93        9.84      1.34 o 
 -11   5   1        2.16        1.54      1.01 o 
 -10   5   1       23.55       26.85      1.59 o 
  -9   5   1       21.10       27.38      1.23 o 
  -8   5   1       57.52       53.55      1.78 o 
  -7   5   1      147.43      139.00      2.37 o 
  -6   5   1        2.80        4.50      0.55 o 
  -5   5   1      213.16      215.52      3.10 o 
  -4   5   1       78.35       84.59      3.51 o 
  -3   5   1      354.43      417.11      4.77 o 
  -2   5   1      334.09      294.39      3.38 o 
  -1   5   1      459.04      498.02      7.70 o 
   0   5   1      587.80      481.65      4.77 o 
   1   5   1     1400.99     1422.68     15.31 o 
   2   5   1      155.89      151.93      1.92 o 
   3   5   1       65.24       72.00      1.32 o 
   4   5   1       92.17       97.60      1.63 o 
   5   5   1        0.04        0.08      0.41 o 
   6   5   1       19.87       25.19      1.05 o 
   7   5   1        7.26       12.24      1.78 o 
   8   5   1      202.23      206.90      4.02 o 
   9   5   1       40.50       38.54      1.68 o 
  10   5   1        6.49        5.93      1.17 o 
  11   5   1        3.52        3.03      1.08 o 
  12   5   1        3.07        1.42      1.17 o 
  13   5   1        8.74        8.00      1.42 o 
 -13   6   1        1.52       -0.11      1.25 o 
 -12   6   1        5.98        8.69      1.34 o 
 -11   6   1        1.50        4.34      1.08 o 
 -10   6   1       46.92       44.57      1.84 o 
  -9   6   1        0.01        0.50      0.91 o 
  -8   6   1      157.79      147.19      2.64 o 
  -7   6   1        8.40        8.62      0.82 o 
  -6   6   1       15.32       19.60      0.96 o 
  -5   6   1       77.92       80.10      1.55 o 
  -4   6   1      424.30      451.56      7.49 o 
  -3   6   1      669.19      736.15     10.37 o 
  -2   6   1      441.27      429.02      4.89 o 
  -1   6   1      527.28      434.00      5.03 o 
   0   6   1      873.27      880.11     11.98 o 
   1   6   1      259.76      253.66      2.99 o 
   2   6   1      516.46      579.18      6.49 o 
   3   6   1       10.52       13.31      0.84 o 
   4   6   1      611.79      628.54      8.16 o 
   5   6   1        2.92        0.71      0.49 o 
   6   6   1      327.10      304.61      5.36 o 
   7   6   1       57.45       50.86      1.75 o 
   8   6   1      352.07      330.88      6.52 o 
   9   6   1        5.76        8.16      1.08 o 
  10   6   1       43.09       36.39      1.84 o 
  11   6   1        5.59        2.96      1.07 o 
  12   6   1        1.11       -0.22      1.30 o 
 -12   7   1        8.15        9.45      1.42 o 
 -11   7   1        4.55        6.39      1.17 o 
 -10   7   1       15.33       17.29      1.34 o 
  -9   7   1        0.79       -0.91      0.91 o 
  -8   7   1       45.65       34.94      1.27 o 
  -7   7   1       21.50       22.05      1.18 o 
  -6   7   1      656.80      637.78      8.43 o 
  -5   7   1        8.03       10.87      1.22 o 
  -4   7   1      280.63      275.49      3.41 o 
  -3   7   1       17.60       26.70      0.79 o 
  -2   7   1      661.74      742.75      8.26 o 
  -1   7   1      949.29      985.79     10.81 o 
   0   7   1     2545.98     2791.80     27.45 o 
   1   7   1      622.86      636.34      7.14 o 
   2   7   1       61.42       60.08      1.30 o 
   3   7   1      583.17      698.57      7.82 o 
   4   7   1      437.89      443.50      5.97 o 
   5   7   1        9.44        5.22      0.63 o 
   6   7   1        0.28       -0.18      0.74 o 
   7   7   1      359.17      361.07      6.36 o 
   8   7   1        0.79        1.42      1.01 o 
   9   7   1       31.98       24.82      1.51 o 
  10   7   1        9.06       10.97      1.25 o 
  11   7   1       11.11       11.86      4.50 o 
  12   7   1       12.19       12.55      1.66 o 
 -12   8   1        2.46        0.55      1.25 o 
 -11   8   1       10.79        9.72      2.13 o 
 -10   8   1       15.15       17.95      1.42 o 
  -9   8   1       24.03       21.35      1.51 o 
  -8   8   1      120.77      111.97      2.76 o 
  -7   8   1       25.95       22.25      1.14 o 
  -6   8   1      306.12      268.49      3.96 o 
  -5   8   1       26.40       28.15      1.14 o 
  -4   8   1      209.77      254.91      3.58 o 
  -3   8   1      906.71      972.30     17.10 o 
  -2   8   1      100.96       88.22      1.44 o 
  -1   8   1      180.25      200.94      2.74 o 
   0   8   1      175.01      181.23      2.37 o 
   1   8   1      782.40      821.66      9.15 o 
   2   8   1        8.87        2.99      0.50 o 
   3   8   1      466.37      473.17      5.45 o 
   4   8   1       72.69       88.84      1.73 o 
   5   8   1       81.21       75.39      3.91 o 
   6   8   1      461.62      459.69      7.71 o 
   7   8   1        7.89        6.95      1.01 o 
   8   8   1       15.05        8.86      1.66 o 
   9   8   1       97.26       87.94      2.43 o 
  10   8   1        0.48       -0.47      1.01 o 
  11   8   1        0.22        0.47      1.17 o 
  12   8   1       43.88       44.57      6.04 o 
 -12   9   1       62.85       65.19      3.56 o 
 -11   9   1       15.35       22.82      1.59 o 
 -10   9   1        3.42        3.72      1.08 o 
  -9   9   1        4.13        3.70      1.08 o 
  -8   9   1        9.50        4.52      1.07 o 
  -7   9   1      138.38      141.58      3.17 o 
  -6   9   1        1.16        2.34      0.77 o 
  -5   9   1      128.38      115.36      2.14 o 
  -4   9   1       17.07       21.44      0.88 o 
  -3   9   1      216.82      219.74      2.87 o 
  -2   9   1       79.18       74.50      1.39 o 
  -1   9   1      380.63      365.64      4.72 o 
   0   9   1       43.44       32.53      0.95 o 
   1   9   1      657.87      600.25      6.84 o 
   2   9   1        9.86       15.15      0.71 o 
   3   9   1       48.84       51.79      1.14 o 
   4   9   1      539.18      517.30      7.55 o 
   5   9   1      156.89      166.77      3.43 o 
   6   9   1      189.35      178.77      3.77 o 
   7   9   1       44.75       42.83      1.75 o 
   8   9   1        6.31        3.56      1.01 o 
   9   9   1        7.99        9.30      1.17 o 
  10   9   1       66.34       72.76      4.03 o 
  11   9   1        9.72       13.14      1.42 o 
  12   9   1       28.91       29.77      2.01 o 
 -11  10   1        0.03        1.46      1.90 o 
 -10  10   1        1.41        5.90      2.13 o 
  -9  10   1       20.53       24.33      1.51 o 
  -8  10   1       10.87       15.11      1.25 o 
  -7  10   1       82.27       77.32      2.26 o 
  -6  10   1       62.18       50.79      1.46 o 
  -5  10   1        0.16        0.00      0.69 o 
  -4  10   1      174.60      147.58      2.18 o 
  -3  10   1      246.86      251.01      3.34 o 
  -2  10   1        0.11        0.43      0.55 o 
  -1  10   1       19.35       21.16      0.91 o 
   0  10   1        0.28        0.37      0.52 o 
   1  10   1      185.01      170.57      2.37 o 
   2  10   1      321.15      285.52      3.58 o 
   3  10   1       28.81       38.37      1.23 o 
   4  10   1        2.95        1.21      0.91 o 
   5  10   1      620.41      582.27      9.63 o 
   6  10   1      192.99      164.50      6.76 o 
   7  10   1      156.29      140.26      3.27 o 
   8  10   1      250.24      227.23      4.61 o 
   9  10   1        3.23        2.23      0.96 o 
  10  10   1       61.73       64.39      2.35 o 
  11  10   1       22.12       24.16      2.13 o 
 -11  11   1        0.49       -1.66      1.66 o 
 -10  11   1       36.94       39.04      1.84 o 
  -9  11   1        9.81       12.60      1.25 o 
  -8  11   1      130.05      128.27      3.10 o 
  -7  11   1        3.61        4.95      1.08 o 
  -6  11   1       55.28       51.49      2.25 o 
  -5  11   1      179.18      169.36      2.51 o 
  -4  11   1       13.76       10.53      0.76 o 
  -3  11   1      185.90      159.56      2.34 o 
  -2  11   1      115.46      106.24      1.77 o 
  -1  11   1      385.27      391.92      4.77 o 
   0  11   1       12.65       20.33      0.91 o 
   1  11   1      212.72      201.73      2.75 o 
   2  11   1        3.07        2.22      0.64 o 
   3  11   1      179.29      176.34      2.92 o 
   4  11   1        4.70        5.93      1.01 o 
   5  11   1       90.32       82.26      2.73 o 
   6  11   1      386.25      363.48      6.53 o 
   7  11   1        5.72        7.49      1.08 o 
   8  11   1       27.85       28.86      1.75 o 
   9  11   1        6.81        4.15      1.17 o 
  10  11   1       24.62       24.54      1.68 o 
  11  11   1        1.00        1.26      1.25 o 
 -10  12   1        1.10        1.90      1.90 o 
  -9  12   1        9.11       12.04      2.01 o 
  -8  12   1        2.98        0.83      1.01 o 
  -7  12   1      106.17      112.84      2.83 o 
  -6  12   1        2.91        5.63      1.42 o 
  -5  12   1       82.74       78.01      1.63 o 
  -4  12   1       68.27       69.58      3.05 o 
  -3  12   1      226.83      208.43      2.90 o 
  -2  12   1      271.14      249.58      3.32 o 
  -1  12   1      543.44      552.96      7.48 o 
   0  12   1      163.17      164.19      2.43 o 
   1  12   1       16.36       14.41      0.96 o 
   2  12   1       66.81       65.87      1.63 o 
   3  12   1      174.41      176.20      3.60 o 
   4  12   1        0.20       -0.25      0.72 o 
   5  12   1       32.28       31.46      1.59 o 
   6  12   1       10.48       11.90      1.17 o 
   7  12   1      119.81      111.99      2.93 o 
   8  12   1        0.05        1.00      1.08 o 
   9  12   1        0.48        1.42      1.08 o 
  10  12   1       19.43       20.76      1.68 o 
  -9  13   1        0.15       -1.08      1.08 o 
  -8  13   1       46.95       52.45      3.20 o 
  -7  13   1        1.63        0.18      0.96 o 
  -6  13   1      122.84      111.22      3.67 o 
  -5  13   1       68.38       72.72      1.87 o 
  -4  13   1      178.51      169.78      2.58 o 
  -3  13   1      272.10      271.13      3.61 o 
  -2  13   1        2.34        1.95      0.68 o 
  -1  13   1      554.98      497.67      6.88 o 
   0  13   1      301.76      296.82      5.33 o 
   1  13   1        9.83       12.14      0.83 o 
   2  13   1      326.63      290.33      3.79 o 
   3  13   1       23.04       21.03      1.09 o 
   4  13   1       11.83        6.88      0.91 o 
   5  13   1       22.65       19.57      1.34 o 
   6  13   1       12.57       11.33      1.25 o 
   7  13   1        2.82        0.30      0.91 o 
   8  13   1        0.71        1.28      1.19 o 
   9  13   1        0.17       -0.95      1.54 o 
  -8  14   1        8.02       12.04      1.66 o 
  -7  14   1        4.45        6.45      1.08 o 
  -6  14   1       99.91       99.72      2.76 o 
  -5  14   1       71.96       70.72      1.87 o 
  -4  14   1        1.53        0.24      0.77 o 
  -3  14   1        0.23        1.65      0.72 o 
  -2  14   1        6.07        6.99      0.99 o 
  -1  14   1       16.91       16.66      0.88 o 
   0  14   1        3.76        4.59      0.68 o 
   1  14   1        1.50        3.97      0.74 o 
   2  14   1        6.46        8.17      0.91 o 
   3  14   1        4.98        5.87      1.27 o 
   4  14   1       25.15       25.47      1.27 o 
   5  14   1        3.22        2.37      1.19 o 
   6  14   1        1.70        2.84      1.01 o 
   7  14   1        3.39        3.36      1.08 o 
   8  14   1       11.62       18.25      1.59 o 
   9  14   1        2.35        5.22      1.66 o 
  -8  15   1        3.45        4.98      1.90 o 
  -7  15   1        0.05        2.12      1.08 o 
  -6  15   1        7.86        6.77      1.14 o 
  -5  15   1        1.54        2.77      1.13 o 
  -4  15   1       33.93       38.26      1.46 o 
  -3  15   1        0.00        0.59      0.68 o 
  -2  15   1       21.13       21.93      1.00 o 
  -1  15   1        2.13        1.26      0.66 o 
   0  15   1       87.24       85.39      2.00 o 
   1  15   1        4.40        4.49      0.86 o 
   2  15   1       62.84       62.03      1.77 o 
   3  15   1        2.18        2.53      0.82 o 
   4  15   1        4.00        1.26      0.93 o 
   5  15   1       14.91       14.50      1.25 o 
   6  15   1        2.47        3.94      1.08 o 
   7  15   1       20.27       26.44      1.59 o 
   8  15   1        8.15        9.01      1.90 o 
  -7  16   1        0.02       -0.95      1.66 o 
  -6  16   1       20.10       24.20      1.66 o 
  -5  16   1       45.64       48.93      1.73 o 
  -4  16   1       41.08       46.11      1.63 o 
  -3  16   1       24.71       28.07      1.36 o 
  -2  16   1       25.48       29.63      1.18 o 
  -1  16   1       61.59       68.11      1.62 o 
   0  16   1        5.71        9.21      0.86 o 
   1  16   1        0.19       -0.04      0.77 o 
   2  16   1       19.89       22.88      1.43 o 
   3  16   1       80.90       83.81      2.10 o 
   4  16   1        0.04       -0.11      0.80 o 
   5  16   1        0.19       -0.84      0.84 o 
   6  16   1        0.65        1.70      1.08 o 
   7  16   1        8.62       10.43      1.90 o 
  -5  17   1        8.15        7.58      1.08 o 
  -4  17   1       13.65       13.17      1.18 o 
  -3  17   1        5.82        8.10      1.72 o 
  -2  17   1        4.56        5.62      0.94 o 
  -1  17   1       21.19       23.29      1.12 o 
   0  17   1        0.72        0.97      0.86 o 
   1  17   1        0.24        0.55      0.86 o 
   2  17   1       36.60       38.43      1.53 o 
   3  17   1        0.36        0.34      0.86 o 
   4  17   1       11.24       11.69      1.31 o 
   5  17   1        0.61       -0.15      1.08 o 
  -4  18   1       23.62       28.57      1.84 o 
  -3  18   1       13.37       14.52      1.18 o 
  -2  18   1       13.31       15.53      1.14 o 
  -1  18   1        1.50        1.47      1.41 o 
   0  18   1        1.43        1.04      0.94 o 
   1  18   1        0.00        0.40      0.82 o 
   2  18   1        6.39        7.22      1.14 o 
   3  18   1       17.32       17.82      1.23 o 
 -14   0   2        0.02       -1.66      1.90 o 
 -12   0   2        2.69        0.83      1.01 o 
 -10   0   2      255.33      249.55      4.78 o 
  -8   0   2      239.19      209.24      3.94 o 
  -6   0   2      949.68      986.14     22.05 o 
  -4   0   2      174.25      266.68      6.40 o 
  -2   0   2     8224.79     7846.22    191.42 o 
   0   0   2      145.76      142.11      2.35 o 
   2   0   2     1878.53     1974.04     36.62 o 
   4   0   2      508.83      441.16      7.04 o 
   6   0   2       51.59       52.82      1.48 o 
   8   0   2        0.78        1.03      0.95 o 
  10   0   2        0.14       -1.42      1.42 o 
  12   0   2       34.71       44.80      3.08 o 
 -13   1   2        8.70        8.26      1.14 o 
 -12   1   2        0.14       -0.71      0.71 o 
 -11   1   2        0.08       -0.18      0.71 o 
 -10   1   2       59.87       59.63      1.45 o 
  -9   1   2       60.30       60.44      1.59 o 
  -8   1   2        7.40       13.02      0.91 o 
  -7   1   2      153.80      174.67      2.78 o 
  -6   1   2      557.51      482.84      7.96 o 
  -5   1   2      293.01      325.76      5.53 o 
  -4   1   2      306.51      347.41      4.61 o 
  -3   1   2     1293.77     1155.57     14.45 o 
  -2   1   2       28.21       24.21      1.02 o 
  -1   1   2       18.18       24.60      0.52 o 
   1   1   2      396.03      372.82      5.78 o 
   2   1   2       61.57       75.96      2.84 o 
   3   1   2       48.28       69.29      1.41 o 
   4   1   2      197.92      207.44      2.87 o 
   5   1   2        4.92        3.96      0.44 o 
   6   1   2        2.41        0.63      0.58 o 
   7   1   2       13.37       16.80      0.83 o 
   8   1   2        3.31        2.59      0.77 o 
   9   1   2       70.83       65.95      2.09 o 
  10   1   2       11.90       12.19      1.25 o 
  11   1   2        1.19        2.84      1.17 o 
  12   1   2       12.27       15.28      1.42 o 
  13   1   2        1.78        3.94      1.30 o 
 -13   2   2       30.19       30.47      1.53 o 
 -12   2   2        2.21        0.47      0.82 o 
 -11   2   2       17.40       21.23      1.03 o 
 -10   2   2       83.29       77.00      1.87 o 
  -9   2   2       14.95       15.32      1.00 o 
  -8   2   2      467.55      474.88      6.47 o 
  -7   2   2       19.10       24.30      1.04 o 
  -6   2   2      133.93      139.88      2.85 o 
  -5   2   2      779.77      899.82     11.49 o 
  -4   2   2      100.41      133.39      2.00 o 
  -3   2   2       45.60       41.35      0.91 o 
  -2   2   2     1036.84     1167.80     10.29 o 
  -1   2   2     1256.53     1228.22     15.32 o 
   0   2   2     2445.81     2566.05     31.83 o 
   1   2   2       52.92       43.03      1.17 o 
   3   2   2       33.09       32.80      0.92 o 
   4   2   2       28.42       14.48      0.63 o 
   5   2   2        1.48        3.43      0.47 o 
   6   2   2       19.13       24.06      0.89 o 
   7   2   2        2.97        0.23      0.66 o 
   8   2   2       71.86       73.96      2.09 o 
   9   2   2      185.52      179.73      3.05 o 
  10   2   2       25.22       24.24      1.59 o 
  11   2   2       73.81       74.91      2.43 o 
  12   2   2       10.42       11.66      1.51 o 
  13   2   2        0.67        0.58      1.25 o 
 -13   3   2        0.08       -0.71      1.66 o 
 -12   3   2       21.62       24.37      1.41 o 
 -11   3   2       10.14        6.82      0.91 o 
 -10   3   2       31.06       37.49      1.41 o 
  -9   3   2       34.95       27.73      1.27 o 
  -8   3   2       17.17       18.33      1.00 o 
  -7   3   2       95.27       70.23      1.59 o 
  -5   3   2      219.88      323.13      4.42 o 
  -4   3   2      188.97      243.65      4.81 o 
  -3   3   2      328.29      368.49      4.25 o 
  -2   3   2      286.33      300.77      3.03 o 
  -1   3   2      405.92      379.17      3.77 o 
   0   3   2      322.59      284.31      2.61 o 
   1   3   2      819.51      727.32     11.23 o 
   2   3   2        1.80        9.96      0.95 o 
   3   3   2      213.48      204.48      3.43 o 
   4   3   2      182.03      196.04      2.73 o 
   5   3   2      916.38     1004.83     12.77 o 
   6   3   2        4.94        3.21      0.58 o 
   7   3   2       18.89       15.18      1.01 o 
   8   3   2      129.11      118.53      2.76 o 
   9   3   2      667.09      634.68     10.48 o 
  10   3   2      128.60      117.74      2.78 o 
  11   3   2        0.21        0.27      1.08 o 
  12   3   2       17.17       19.48      1.78 o 
  13   3   2        2.35        1.19      1.34 o 
 -13   4   2       15.38       15.18      1.59 o 
 -12   4   2        5.25        3.73      1.14 o 
 -11   4   2        0.03        0.47      1.42 o 
 -10   4   2       59.64       55.68      3.01 o 
  -9   4   2        6.44        6.95      0.91 o 
  -8   4   2      544.82      556.22      7.52 o 
  -7   4   2       43.16       33.09      1.18 o 
  -6   4   2        0.33        0.20      0.51 o 
  -5   4   2      256.16      264.99      3.73 o 
  -4   4   2      664.46      734.78      9.44 o 
  -3   4   2       11.96        8.80      0.43 o 
  -2   4   2       73.76       77.47      1.16 o 
  -1   4   2      355.88      365.17      3.64 o 
   0   4   2     2799.98     2510.31     22.01 o 
   1   4   2      299.14      267.25      3.72 o 
   2   4   2     2147.22     2133.26     32.47 o 
   3   4   2      253.48      223.69      3.10 o 
   4   4   2      231.74      251.30      3.46 o 
   5   4   2      217.70      211.05      3.59 o 
   6   4   2       70.97       75.95      3.56 o 
   7   4   2       43.41       46.94      1.65 o 
   8   4   2      513.78      471.00      7.96 o 
   9   4   2       16.69       22.89      1.51 o 
  10   4   2        6.09        3.72      1.42 o 
  11   4   2       25.39       25.23      2.49 o 
  12   4   2        0.76       -0.47      1.42 o 
  13   4   2        1.82       -1.19      1.66 o 
 -13   5   2        4.66       -0.47      1.90 o 
 -12   5   2       12.09       16.59      2.13 o 
 -11   5   2       17.78       13.85      1.34 o 
 -10   5   2       19.70       14.34      1.00 o 
  -9   5   2      191.53      189.18      3.14 o 
  -8   5   2      283.04      285.34      4.24 o 
  -7   5   2      141.35      114.77      2.73 o 
  -6   5   2        0.21        0.18      0.39 o 
  -5   5   2      280.20      267.89      4.47 o 
  -4   5   2     1356.97     1487.34     16.11 o 
  -3   5   2      286.11      236.27      2.87 o 
  -2   5   2     2380.83     2476.37     23.76 o 
  -1   5   2     2482.66     2355.97     22.59 o 
   2   5   2     1268.76     1386.61     17.42 o 
   3   5   2     1316.35     1397.64     17.56 o 
   4   5   2       23.41       24.09      0.80 o 
   5   5   2      147.67      172.99      2.75 o 
   6   5   2        8.57        8.30      0.84 o 
   7   5   2        2.39        2.49      0.84 o 
   8   5   2      168.39      154.31      4.15 o 
   9   5   2      174.26      160.54      3.43 o 
  10   5   2       29.60       25.80      1.59 o 
  11   5   2       11.75       12.30      1.25 o 
  12   5   2        7.61        7.46      1.42 o 
 -13   6   2        0.42        1.19      1.90 o 
 -12   6   2       19.52       22.28      2.37 o 
 -11   6   2        0.63        1.28      1.19 o 
 -10   6   2        1.19        2.48      1.42 o 
  -9   6   2        4.83        3.88      1.25 o 
  -8   6   2       42.65       38.70      1.38 o 
  -7   6   2       79.54       84.48      1.77 o 
  -6   6   2        2.18        0.26      0.54 o 
  -5   6   2      194.08      244.79      4.44 o 
  -4   6   2      490.95      502.41      5.72 o 
  -3   6   2      301.23      359.54      4.17 o 
  -2   6   2      931.82      991.54     11.72 o 
   0   6   2      266.94      371.47      4.24 o 
   1   6   2      452.56      537.41      5.50 o 
   2   6   2      343.05      306.15      3.61 o 
   3   6   2       14.87       21.68      0.83 o 
   4   6   2        0.18        0.97      0.49 o 
   5   6   2       73.72       67.77      2.49 o 
   6   6   2       15.84       19.91      1.25 o 
   7   6   2        3.39        5.94      1.01 o 
   8   6   2       98.38       95.02      2.73 o 
   9   6   2       59.30       55.76      2.01 o 
  10   6   2        0.83        2.22      1.08 o 
  11   6   2        0.98        0.24      1.19 o 
  12   6   2       18.22       23.71      2.37 o 
 -12   7   2       26.44       28.21      2.61 o 
 -11   7   2       16.88       18.73      2.13 o 
 -10   7   2        7.22        5.89      1.08 o 
  -9   7   2       29.34       25.90      1.32 o 
  -8   7   2      170.05      168.81      2.87 o 
  -7   7   2       41.15       46.97      1.40 o 
  -6   7   2        3.07        6.06      0.97 o 
  -2   7   2        0.46        1.79      0.44 o 
  -1   7   2     1327.13     1495.03     14.50 o 
   0   7   2      353.62      374.92      3.85 o 
   1   7   2     2304.62     2439.75     32.31 o 
   2   7   2      326.20      367.39      4.30 o 
   3   7   2      663.51      717.77      9.30 o 
   4   7   2      348.39      399.25      6.70 o 
   5   7   2       41.40       48.11      2.25 o 
   6   7   2       34.81       24.57      3.08 o 
   7   7   2        0.27       -0.13      0.91 o 
   8   7   2       33.69       32.74      1.59 o 
   9   7   2       60.60       54.63      2.37 o 
  10   7   2       41.37       46.40      1.92 o 
  11   7   2        9.61       14.29      1.34 o 
  12   7   2        1.20        0.95      1.90 o 
 -12   8   2       14.89       16.83      2.37 o 
 -11   8   2        2.77        1.90      1.66 o 
 -10   8   2       42.73       45.17      1.92 o 
  -9   8   2       26.73       22.43      1.42 o 
  -8   8   2       32.17       31.70      1.32 o 
  -7   8   2      803.48      820.76     10.85 o 
  -6   8   2       29.18       31.38      1.22 o 
  -5   8   2        0.28        0.20      0.63 o 
  -4   8   2      174.61      146.85      2.46 o 
  -3   8   2       45.95       38.88      1.30 o 
  -2   8   2      334.05      371.94      4.41 o 
  -1   8   2      730.46      685.40      6.82 o 
   0   8   2       52.43       47.86      0.82 o 
   1   8   2      303.25      335.06      3.54 o 
   2   8   2      113.99      123.19      1.77 o 
   3   8   2      638.74      743.89     11.79 o 
   4   8   2       41.01       39.47      2.13 o 
   5   8   2        3.28        1.19      0.84 o 
   6   8   2      123.64      120.15      3.20 o 
   7   8   2      107.22      104.17      2.59 o 
   8   8   2       38.44       36.28      1.68 o 
   9   8   2       12.09       11.56      1.34 o 
  10   8   2        5.08        4.84      1.08 o 
  11   8   2        0.22        1.07      1.17 o 
  12   8   2       77.19       88.55      3.32 o 
 -12   9   2        0.80        4.50      2.13 o 
 -11   9   2        0.53       -1.66      1.66 o 
 -10   9   2       36.12       38.64      2.61 o 
  -9   9   2       17.45       14.80      1.25 o 
  -8   9   2        0.95        1.41      0.77 o 
  -7   9   2      106.14       93.30      2.00 o 
  -6   9   2       25.02       29.73      1.22 o 
  -5   9   2      532.07      496.77      5.89 o 
  -4   9   2       40.31       45.92      1.11 o 
  -3   9   2      103.71      115.36      1.83 o 
  -2   9   2        1.34        3.29      0.51 o 
  -1   9   2      121.30      114.44      1.74 o 
   0   9   2       25.92       27.56      1.06 o 
   1   9   2      229.93      240.54      3.52 o 
   2   9   2       31.42       45.34      1.03 o 
   3   9   2       46.64       41.21      1.22 o 
   4   9   2       20.08       14.60      1.01 o 
   5   9   2      161.94      167.99      4.98 o 
   6   9   2       38.51       27.66      1.66 o 
   7   9   2      202.71      191.36      3.94 o 
   8   9   2       51.82       51.61      1.92 o 
   9   9   2        5.85        6.92      1.17 o 
  10   9   2        4.34        6.08      1.17 o 
  11   9   2        0.74       -0.83      1.17 o 
 -11  10   2        1.66        0.71      1.90 o 
 -10  10   2        0.53       -0.24      1.66 o 
  -9  10   2        8.13       10.43      1.66 o 
  -8  10   2       61.30       49.02      1.82 o 
  -7  10   2       19.91       18.97      1.08 o 
  -6  10   2      101.88       90.17      1.87 o 
  -5  10   2       21.54       17.43      0.84 o 
  -4  10   2       96.21       80.70      1.53 o 
  -3  10   2      411.47      415.92      5.00 o 
  -2  10   2      123.11      126.75      2.74 o 
  -1  10   2      970.32      904.59     10.10 o 
   0  10   2      520.62      524.66      6.10 o 
   1  10   2      791.45      749.75      8.47 o 
   2  10   2      544.20      511.19      5.98 o 
   3  10   2       65.03       50.85      1.49 o 
   4  10   2      263.24      245.69      4.61 o 
   5  10   2       49.58       49.93      1.75 o 
   6  10   2        0.30       -0.24      0.91 o 
   7  10   2       66.66       72.32      3.20 o 
   8  10   2        0.24        0.36      1.01 o 
   9  10   2       15.60       18.43      1.42 o 
  10  10   2       18.19       20.42      1.78 o 
  11  10   2        0.69       -1.17      1.17 o 
 -11  11   2        0.69        1.42      1.90 o 
 -10  11   2        0.19       -1.42      1.66 o 
  -9  11   2        1.32        1.42      1.66 o 
  -8  11   2      130.94      121.10      3.00 o 
  -7  11   2       33.03       28.92      2.13 o 
  -6  11   2      281.89      246.46      4.43 o 
  -5  11   2       65.46       65.39      1.47 o 
  -4  11   2      613.76      605.59      7.08 o 
  -3  11   2        0.01        0.72      0.60 o 
  -2  11   2       19.20       17.07      0.82 o 
  -1  11   2      100.63       92.22      1.65 o 
   0  11   2      348.27      352.14      5.01 o 
   1  11   2      869.75      871.08      9.83 o 
   2  11   2       57.78       51.44      1.40 o 
   3  11   2      249.96      247.11      4.34 o 
   4  11   2      207.68      168.82      3.60 o 
   5  11   2       10.02       13.41      1.14 o 
   6  11   2      100.61       91.75      3.67 o 
   7  11   2       14.35       15.55      1.34 o 
   8  11   2       92.88       89.67      5.22 o 
   9  11   2       15.64       16.67      1.78 o 
  10  11   2        0.21       -0.12      1.17 o 
 -10  12   2        4.07        4.98      1.90 o 
  -9  12   2       11.07       14.46      2.13 o 
  -8  12   2       33.13       32.95      2.61 o 
  -7  12   2       49.69       51.81      1.99 o 
  -6  12   2       56.52       55.17      1.53 o 
  -5  12   2      193.67      191.20      2.78 o 
  -4  12   2        7.43        8.81      0.72 o 
  -3  12   2      299.97      317.39      4.06 o 
  -2  12   2       27.09       29.53      1.12 o 
  -1  12   2        0.48        1.12      0.62 o 
   0  12   2       11.10        7.27      0.70 o 
   1  12   2       32.59       24.19      1.03 o 
   2  12   2      859.87      848.87     11.17 o 
   3  12   2        0.14        1.19      0.68 o 
   4  12   2      280.71      250.92      4.78 o 
   5  12   2       43.70       36.63      1.68 o 
   6  12   2       43.59       44.17      1.92 o 
   7  12   2        2.21        3.32      1.08 o 
   8  12   2       25.13       23.68      1.59 o 
   9  12   2        0.96        1.35      2.13 o 
  10  12   2        9.34       10.35      2.61 o 
  -9  13   2        6.03        5.22      1.90 o 
  -8  13   2       24.94       25.84      2.61 o 
  -7  13   2       32.71       28.68      2.37 o 
  -6  13   2      115.64      117.46      2.83 o 
  -5  13   2        0.39        0.12      0.68 o 
  -4  13   2      103.73      109.28      1.95 o 
  -3  13   2       39.82       37.40      1.18 o 
  -2  13   2       18.78       18.93      0.88 o 
  -1  13   2      190.57      203.14      4.11 o 
   0  13   2       14.55       11.21      0.86 o 
   1  13   2       17.49       19.63      1.11 o 
   2  13   2       10.92       12.44      1.26 o 
   3  13   2        1.05       -0.24      0.69 o 
   4  13   2       89.78       81.34      2.33 o 
   5  13   2        3.78        1.07      1.01 o 
   6  13   2        1.84        3.68      1.08 o 
   7  13   2        3.34        2.68      1.08 o 
   8  13   2       16.53       16.15      1.51 o 
   9  13   2        7.15       10.39      1.42 o 
  -9  14   2       90.87       98.38      4.27 o 
  -8  14   2        4.67        6.16      1.90 o 
  -7  14   2        1.21        2.37      1.66 o 
  -6  14   2        0.18       -0.91      0.91 o 
  -5  14   2       43.66       47.24      1.32 o 
  -4  14   2        4.24        3.36      0.72 o 
  -3  14   2       29.15       23.89      1.03 o 
  -2  14   2      172.21      157.40      2.48 o 
  -1  14   2       46.25       48.28      1.30 o 
   0  14   2      199.53      195.03      2.81 o 
   1  14   2        0.52        0.38      0.72 o 
   2  14   2      196.24      172.23      3.00 o 
   3  14   2       84.93       87.78      2.00 o 
   4  14   2       42.23       44.81      1.84 o 
   5  14   2       10.17       11.01      1.54 o 
   6  14   2        0.02        1.42      1.01 o 
   7  14   2       15.93       16.34      1.42 o 
   8  14   2        0.00        1.54      1.17 o 
  -8  15   2       25.70       30.11      2.84 o 
  -7  15   2        5.11        4.98      1.90 o 
  -6  15   2        1.34        0.47      1.66 o 
  -5  15   2       10.48        6.40      0.91 o 
  -4  15   2       30.21       32.68      1.15 o 
  -3  15   2       19.74       23.60      1.27 o 
  -2  15   2        3.80        4.08      0.74 o 
  -1  15   2        1.57        0.29      0.64 o 
   0  15   2        8.08        7.87      0.91 o 
   1  15   2       18.21       16.36      1.08 o 
   2  15   2        5.19        4.68      0.86 o 
   3  15   2       21.72       23.84      1.59 o 
   4  15   2        9.35        8.54      1.17 o 
   5  15   2       54.01       51.33      2.09 o 
   6  15   2       38.00       36.11      1.92 o 
   7  15   2       10.71       11.46      1.31 o 
  -7  16   2        5.85        9.25      2.13 o 
  -6  16   2        8.61       10.43      2.13 o 
  -5  16   2       24.44       26.91      1.84 o 
  -4  16   2        6.43        3.84      0.91 o 
  -3  16   2        0.01       -0.70      0.70 o 
  -2  16   2       48.97       52.42      1.45 o 
  -1  16   2       44.98       41.55      1.33 o 
   0  16   2       17.81       17.65      1.14 o 
   1  16   2       11.22        9.40      0.94 o 
   2  16   2       22.22       25.70      1.32 o 
   3  16   2        1.79        5.18      1.01 o 
   4  16   2       25.39       24.93      1.68 o 
   5  16   2        7.14       11.96      1.42 o 
   6  16   2        1.31        1.07      1.17 o 
  -5  17   2       18.61       20.75      1.68 o 
  -4  17   2       12.90       19.21      1.68 o 
  -3  17   2        2.27        2.39      0.76 o 
  -2  17   2        3.74        4.07      0.80 o 
  -1  17   2        0.33       -0.86      0.86 o 
   0  17   2       29.29       35.44      1.49 o 
   1  17   2       20.00       22.53      1.32 o 
   2  17   2        2.88        1.42      1.90 o 
   3  17   2        1.93        2.73      0.91 o 
   4  17   2        0.00        0.35      1.42 o 
   5  17   2       10.27        8.30      1.90 o 
  -3  18   2       35.43       36.27      2.84 o 
  -2  18   2        9.43        7.31      1.04 o 
  -1  18   2       14.18       20.49      1.65 o 
   0  18   2        0.52        0.06      0.89 o 
   1  18   2        4.89        7.97      1.14 o 
   2  18   2        2.76        3.36      1.00 o 
   3  18   2       14.61       16.13      1.23 o 
 -13   0   3       27.46       31.05      2.61 o 
 -11   0   3       17.07       13.10      1.54 o 
  -9   0   3      206.72      227.10      4.27 o 
  -7   0   3     1312.37     1551.99     34.37 o 
  -5   0   3      394.57      486.91     11.14 o 
  -3   0   3      474.61      376.28      8.65 o 
  -1   0   3    28541.20    23461.97    357.44 o 
   1   0   3        2.69        2.84      0.59 o 
   3   0   3        5.54       13.05      0.74 o 
   5   0   3      103.97       76.63      1.75 o 
   7   0   3      145.28      158.16      3.91 o 
   9   0   3      101.87      104.07      3.79 o 
  11   0   3       18.01       18.73      1.90 o 
  13   0   3        1.02        0.47      1.66 o 
 -13   1   3       17.89       19.08      1.51 o 
 -12   1   3        6.36        7.21      0.96 o 
 -11   1   3       12.61       11.27      0.92 o 
 -10   1   3       89.99       86.85      2.40 o 
  -9   1   3       10.95       14.01      1.17 o 
  -7   1   3       11.42       10.17      1.45 o 
  -6   1   3      861.50      991.52     19.48 o 
  -5   1   3      155.23      154.87      2.36 o 
  -4   1   3       96.65      137.06      2.04 o 
  -3   1   3      164.29      141.82      1.61 o 
  -2   1   3      183.79      246.73      3.54 o 
  -1   1   3    12302.58    11263.13    131.56 o 
   0   1   3    22774.97    20140.87    252.31 o 
   1   1   3    12766.22    12087.14    182.03 o 
   2   1   3      856.89      971.30     14.83 o 
   3   1   3      276.14      303.72      5.02 o 
   4   1   3       10.73       24.33      0.72 o 
   5   1   3       11.25       10.64      0.89 o 
   6   1   3      850.61      882.35      9.78 o 
   7   1   3       29.02       31.99      1.26 o 
   8   1   3       19.21       16.52      1.34 o 
   9   1   3      137.07      132.76      3.02 o 
  10   1   3        4.24        4.03      1.08 o 
  11   1   3       10.21        9.39      1.25 o 
  12   1   3        4.32        6.64      2.37 o 
 -13   2   3       41.99       42.68      2.01 o 
 -12   2   3        1.22        1.70      1.11 o 
 -11   2   3        5.39        6.37      0.83 o 
 -10   2   3       43.22       44.23      1.51 o 
  -9   2   3      234.78      210.31      4.19 o 
  -8   2   3      197.47      186.12      3.86 o 
  -7   2   3      376.68      399.56      5.52 o 
  -6   2   3      892.07      946.56     15.53 o 
  -5   2   3       68.55       75.18      1.57 o 
  -4   2   3       13.57        9.61      0.49 o 
  -3   2   3        3.33        8.50      0.33 o 
  -2   2   3        4.58        4.67      0.28 o 
  -1   2   3       58.28       45.70      0.86 o 
   0   2   3     6083.05     5668.69     54.43 o 
   1   2   3      572.30      602.83     13.04 o 
   3   2   3       65.99       82.61      1.75 o 
   4   2   3       97.51       86.40      1.43 o 
   5   2   3       56.83       52.30      1.08 o 
   6   2   3       13.11       15.23      0.91 o 
   7   2   3      111.60      112.27      2.51 o 
   8   2   3      452.97      439.74      6.07 o 
   9   2   3      164.44      155.57      3.43 o 
  10   2   3       57.39       54.45      2.09 o 
  11   2   3        2.84        3.08      1.17 o 
  12   2   3        8.18        8.15      1.42 o 
 -13   3   3        8.66        7.80      1.42 o 
 -12   3   3        1.56        0.27      0.86 o 
 -11   3   3       24.91       23.82      2.49 o 
 -10   3   3       51.00       53.24      3.04 o 
  -8   3   3      135.78      151.05      2.55 o 
  -7   3   3       74.08       73.11      1.59 o 
  -6   3   3      308.49      324.48      4.56 o 
  -5   3   3      209.12      202.77      2.91 o 
  -4   3   3       44.69       62.95      1.22 o 
  -3   3   3       98.06      100.17      1.10 o 
  -2   3   3       68.81       68.92      0.81 o 
  -1   3   3       98.45      112.49      1.77 o 
   0   3   3       76.12       94.55      1.51 o 
   1   3   3     1157.31     1094.28     27.85 o 
   2   3   3      758.42      755.05     22.76 o 
   3   3   3        3.33        7.33      0.83 o 
   4   3   3        5.22       10.09      0.75 o 
   5   3   3      179.37      179.67      4.39 o 
   6   3   3      389.52      395.81     14.34 o 
   7   3   3      398.52      413.43      7.04 o 
   8   3   3      179.97      186.21      3.69 o 
   9   3   3      139.93      136.27      3.27 o 
  10   3   3        1.79        3.67      1.17 o 
  11   3   3       14.61        9.72      1.34 o 
  12   3   3        0.01       -0.12      1.54 o 
 -13   4   3       24.01       29.25      1.84 o 
 -12   4   3        1.63        3.56      1.66 o 
 -11   4   3        9.63        9.72      1.34 o 
 -10   4   3       23.51       26.91      1.68 o 
  -9   4   3      213.09      191.19      3.94 o 
  -8   4   3      360.68      389.99      5.52 o 
  -7   4   3      144.43      142.87      2.42 o 
  -6   4   3       44.22       36.90      1.30 o 
  -5   4   3      286.19      295.13      4.09 o 
  -4   4   3        0.42        0.09      0.34 o 
  -3   4   3      696.39      757.18      8.32 o 
  -2   4   3      200.06      210.02      2.22 o 
  -1   4   3        7.43        5.40      0.27 o 
   0   4   3      330.99      351.16      3.52 o 
   1   4   3      235.76      192.51      4.19 o 
   2   4   3       81.27       81.71      1.75 o 
   3   4   3      150.11      157.83      2.93 o 
   4   4   3        0.80        1.97      0.49 o 
   5   4   3       43.25       47.68      1.51 o 
   6   4   3      126.43      117.70      2.84 o 
   7   4   3      242.64      216.82      4.10 o 
   8   4   3      490.41      497.70      8.38 o 
   9   4   3      341.79      319.81     10.19 o 
  10   4   3        6.28        8.06      1.66 o 
  11   4   3        1.13        0.55      1.08 o 
  12   4   3        9.54       11.51      1.42 o 
 -13   5   3        9.34       11.62      2.37 o 
 -12   5   3        5.14        7.11      1.90 o 
 -11   5   3       15.80       16.23      1.42 o 
 -10   5   3       78.43       73.97      2.35 o 
  -9   5   3      139.48      118.40      4.78 o 
  -8   5   3       17.68       21.21      1.09 o 
  -7   5   3       31.32       27.90      1.18 o 
  -6   5   3       11.80       12.95      0.82 o 
  -5   5   3      685.41      639.19     10.59 o 
  -4   5   3       44.62       60.17      1.08 o 
  -3   5   3      185.99      204.91      2.24 o 
  -2   5   3      393.51      395.59      3.66 o 
  -1   5   3      158.20      183.73      1.82 o 
   0   5   3      212.14      281.87      2.64 o 
   1   5   3      136.99      152.45      3.93 o 
   2   5   3      413.68      418.72      8.96 o 
   3   5   3      506.83      508.81      6.66 o 
   4   5   3        3.61        3.32      0.95 o 
   5   5   3      127.59      122.00      2.59 o 
   6   5   3        4.85        7.55      0.91 o 
   7   5   3      221.33      214.90      4.19 o 
   8   5   3       47.80       40.80      1.59 o 
   9   5   3        0.26       -0.24      1.01 o 
  10   5   3       10.98       15.17      2.13 o 
  11   5   3       22.77       26.31      2.37 o 
  12   5   3        3.14        2.84      1.34 o 
 -13   6   3       34.05       35.08      3.08 o 
 -12   6   3        0.07       -0.24      1.66 o 
 -11   6   3        3.16        2.84      1.66 o 
 -10   6   3        1.22        1.78      1.17 o 
  -9   6   3       14.39       14.27      1.19 o 
  -8   6   3        1.45        1.79      0.69 o 
  -7   6   3        3.74        5.66      0.77 o 
  -6   6   3      341.40      342.59      4.78 o 
  -5   6   3      674.72      681.30      8.89 o 
  -4   6   3       15.61       15.23      0.68 o 
  -3   6   3        0.22        0.75      0.32 o 
  -2   6   3       61.97       94.85      1.24 o 
  -1   6   3       40.13       45.07      0.72 o 
   0   6   3     1778.96     1900.45     16.74 o 
   1   6   3      976.78     1118.17     17.01 o 
   2   6   3       78.31       86.62      2.48 o 
   3   6   3      240.39      246.98      6.60 o 
   4   6   3      943.62     1005.62     17.30 o 
   5   6   3      184.28      190.49      3.79 o 
   6   6   3       13.41       21.53      2.13 o 
   7   6   3        6.45       12.20      1.90 o 
   8   6   3        3.53        3.35      1.19 o 
   9   6   3        0.15        0.02      0.91 o 
  10   6   3      125.90      122.40      3.10 o 
  11   6   3       26.57       30.34      2.37 o 
  12   6   3        0.07        0.46      2.96 o 
 -12   7   3        5.55        4.74      2.13 o 
 -11   7   3        5.27        7.11      1.90 o 
 -10   7   3        1.48        2.43      1.08 o 
  -9   7   3        0.03       -0.95      1.01 o 
  -8   7   3        5.71        7.18      0.91 o 
  -7   7   3      120.50      130.37      2.36 o 
  -6   7   3       39.83       37.32      1.26 o 
  -5   7   3      178.40      189.04      2.54 o 
  -4   7   3      286.70      323.36      3.90 o 
  -3   7   3       38.19       45.65      0.88 o 
  -2   7   3     1013.80     1097.86     10.74 o 
  -1   7   3      405.24      370.29      4.19 o 
   0   7   3      343.97      367.09      3.75 o 
   1   7   3        0.77        1.97      0.27 o 
   2   7   3       28.66       17.70      1.08 o 
   3   7   3      474.60      471.25      7.79 o 
   4   7   3      149.89      144.77      2.93 o 
   5   7   3      217.69      225.46      4.19 o 
   6   7   3        2.71        1.07      1.07 o 
   7   7   3        5.03        4.37      1.54 o 
   8   7   3       55.30       48.67      1.90 o 
   9   7   3       24.70       23.12      1.51 o 
  10   7   3        4.78        3.56      1.01 o 
  11   7   3        0.08       -0.24      1.66 o 
  12   7   3       34.88       40.77      3.08 o 
 -12   8   3        7.53        6.16      2.13 o 
 -11   8   3        0.13        1.90      1.90 o 
 -10   8   3       70.86       81.31      3.56 o 
  -9   8   3       15.32       13.96      1.66 o 
  -8   8   3        3.73        6.71      1.17 o 
  -7   8   3      205.59      196.35      3.19 o 
  -6   8   3       89.92       86.83      1.81 o 
  -5   8   3      116.16      110.93      2.12 o 
  -4   8   3       96.69      101.16      1.61 o 
  -3   8   3        0.26       -0.25      0.39 o 
  -2   8   3        0.25       -0.17      0.35 o 
  -1   8   3      542.22      570.48     12.38 o 
   1   8   3        5.85        5.97      0.41 o 
   2   8   3        3.11        7.08      0.58 o 
   3   8   3        0.00        0.37      0.74 o 
   4   8   3       62.96       57.40      3.79 o 
   5   8   3       36.80       37.10      1.68 o 
   6   8   3      491.36      451.71      7.79 o 
   7   8   3      165.85      169.31      3.60 o 
   8   8   3        0.82        1.78      1.01 o 
   9   8   3        0.96        1.19      1.01 o 
  10   8   3       66.80       74.45      2.43 o 
  11   8   3        4.31        6.72      2.73 o 
 -12   9   3        3.91        4.74      2.13 o 
 -11   9   3       10.44       14.93      2.13 o 
 -10   9   3       32.53       27.02      2.61 o 
  -9   9   3       80.24       72.55      2.35 o 
  -8   9   3       13.36       12.00      1.78 o 
  -7   9   3       10.62        9.66      0.80 o 
  -6   9   3      315.77      309.50      5.23 o 
  -5   9   3       49.70       45.30      1.15 o 
  -4   9   3        0.11       -0.24      0.49 o 
  -3   9   3        1.25       -0.47      0.47 o 
  -2   9   3        2.46        1.97      0.48 o 
   0   9   3      516.62      550.52      6.31 o 
   1   9   3       29.18       40.00      1.06 o 
   2   9   3       30.67       29.25      1.14 o 
   3   9   3       38.64       31.38      1.59 o 
   4   9   3       80.88       79.38      2.16 o 
   5   9   3       28.53       32.40      1.59 o 
   6   9   3      534.01      507.84     12.80 o 
   7   9   3        8.87       12.44      1.30 o 
   8   9   3       29.88       26.28      2.37 o 
   9   9   3        1.55        1.78      1.17 o 
  10   9   3        9.88       11.31      1.78 o 
  11   9   3        0.00       -0.95      1.01 o 
 -11  10   3        5.92        3.56      1.90 o 
 -10  10   3        0.02        0.24      1.66 o 
  -9  10   3        2.92        0.47      1.66 o 
  -8  10   3       16.51       16.52      1.34 o 
  -7  10   3        3.00        0.36      1.01 o 
  -6  10   3      100.05       91.59      1.95 o 
  -5  10   3      110.75      104.05      1.76 o 
  -4  10   3       30.00       28.73      1.01 o 
  -3  10   3        0.21        0.23      0.40 o 
  -2  10   3       10.50       17.70      1.08 o 
  -1  10   3        4.64        5.58      0.69 o 
   0  10   3      103.63      109.28      1.85 o 
   1  10   3        4.83        2.78      0.60 o 
   2  10   3       85.09       90.77      3.12 o 
   3  10   3      104.05       92.11      3.79 o 
   4  10   3       57.40       45.56      1.84 o 
   5  10   3      105.90      100.53      2.59 o 
   6  10   3       30.70       27.74      1.51 o 
   7  10   3       13.21       14.98      1.54 o 
   8  10   3        8.75       10.88      1.25 o 
   9  10   3        4.37        1.42      1.08 o 
  10  10   3       16.44       14.48      1.51 o 
  11  10   3        1.10        2.37      1.66 o 
 -10  11   3       31.47       27.02      2.61 o 
  -9  11   3        0.58        1.90      1.66 o 
  -8  11   3       24.19       20.88      1.51 o 
  -7  11   3       30.31       35.81      1.75 o 
  -6  11   3      107.47      100.16      2.68 o 
  -5  11   3        1.12        0.62      0.40 o 
  -4  11   3      163.43      143.91      3.01 o 
  -3  11   3      833.36      847.65     11.17 o 
  -2  11   3        2.23        1.43      0.57 o 
  -1  11   3      194.38      184.47      3.00 o 
   0  11   3        3.03        6.20      0.87 o 
   1  11   3       62.07       75.39      1.77 o 
   2  11   3      279.57      270.87      6.57 o 
   3  11   3       47.95       39.33      1.75 o 
   4  11   3       38.71       30.27      1.59 o 
   5  11   3      392.40      380.76      6.87 o 
   6  11   3       20.20       20.08      1.42 o 
   7  11   3       81.57       71.62      2.26 o 
   8  11   3        1.04        1.66      1.17 o 
   9  11   3       20.89       24.80      1.68 o 
  10  11   3        6.96        9.13      1.42 o 
 -10  12   3        1.88        0.00      1.90 o 
  -9  12   3        9.85        9.25      2.13 o 
  -8  12   3       53.29       44.33      2.84 o 
  -7  12   3       10.96        9.09      1.25 o 
  -6  12   3      105.26       99.58      2.68 o 
  -4  12   3      102.61       89.04      2.00 o 
  -3  12   3      860.52      806.12     10.71 o 
  -2  12   3       76.29       62.65      1.39 o 
  -1  12   3      537.74      465.57     11.62 o 
   0  12   3        7.73       11.78      0.75 o 
   1  12   3       18.43       18.67      1.00 o 
   2  12   3        0.11        0.16      0.66 o 
   3  12   3      357.30      333.98      6.10 o 
   4  12   3        7.82       10.90      1.42 o 
   5  12   3       32.01       30.53      2.61 o 
   6  12   3        8.51        5.42      1.17 o 
   7  12   3       17.37       22.81      1.59 o 
   8  12   3        1.87        2.25      4.03 o 
   9  12   3        3.07        3.33      2.73 o 
  -9  13   3       60.78       72.54      3.79 o 
  -8  13   3        0.87        0.47      1.66 o 
  -7  13   3      149.97      159.30      5.45 o 
  -6  13   3       36.97       37.13      2.37 o 
  -5  13   3       56.71       52.08      1.64 o 
  -4  13   3       41.48       34.34      1.13 o 
  -3  13   3      223.04      182.01      3.05 o 
  -2  13   3       61.96       55.67      1.46 o 
  -1  13   3      137.65      125.02      4.55 o 
   0  13   3      249.77      244.79      4.21 o 
   1  13   3      269.08      244.32      7.41 o 
   2  13   3       36.60       31.63      1.35 o 
   3  13   3      111.33      108.76      2.76 o 
   4  13   3        5.84        4.50      1.19 o 
   5  13   3        2.92        3.47      1.66 o 
   6  13   3       26.13       27.90      2.13 o 
   7  13   3        1.33        1.17      1.08 o 
   8  13   3        0.00        0.26      1.30 o 
   9  13   3        1.96        2.26      1.25 o 
  -8  14   3        4.93        5.45      1.90 o 
  -7  14   3        2.47        3.56      1.90 o 
  -6  14   3       15.52       19.24      2.73 o 
  -5  14   3        3.45        5.60      1.88 o 
  -4  14   3       19.78       20.97      1.42 o 
  -3  14   3        0.30       -0.57      0.57 o 
  -2  14   3        5.59        4.85      0.70 o 
  -1  14   3       60.79       55.81      1.41 o 
   0  14   3        0.92        1.38      0.77 o 
   1  14   3        1.23        3.34      0.77 o 
   2  14   3        1.23        1.42      0.77 o 
   3  14   3        5.78        5.63      1.01 o 
   4  14   3       14.74       12.53      1.66 o 
   5  14   3       38.04       35.95      1.90 o 
   6  14   3       49.21       43.91      1.92 o 
   7  14   3        3.49        2.49      1.30 o 
   8  14   3        1.51        1.42      1.90 o 
  -8  15   3       34.28       41.01      3.08 o 
  -7  15   3        9.78       14.22      2.13 o 
  -6  15   3       26.76       26.08      2.37 o 
  -5  15   3        3.27        6.35      1.00 o 
  -4  15   3        3.33        1.51      0.86 o 
  -3  15   3        0.30       -0.56      0.64 o 
  -2  15   3        5.06        5.34      0.79 o 
  -1  15   3       41.42       41.93      1.44 o 
   0  15   3        5.69        8.68      1.08 o 
   1  15   3        0.01       -0.72      0.72 o 
   2  15   3       16.69       19.38      1.18 o 
   3  15   3       36.36       39.35      1.82 o 
   4  15   3        1.05        1.26      0.96 o 
   5  15   3        0.73        0.95      1.42 o 
   6  15   3       15.70       19.45      1.51 o 
   7  15   3        9.93       12.87      1.51 o 
  -7  16   3        0.27       -0.47      1.90 o 
  -6  16   3        0.55        2.37      1.90 o 
  -5  16   3       17.35       16.55      1.59 o 
  -4  16   3        0.05       -0.86      0.86 o 
  -3  16   3       20.23       21.53      1.27 o 
  -2  16   3        3.47        2.71      0.86 o 
  -1  16   3        3.62        5.67      0.94 o 
   0  16   3       11.50       13.35      1.14 o 
   1  16   3        0.65        0.31      0.80 o 
   2  16   3        0.17       -0.71      0.82 o 
   3  16   3        5.81        6.16      1.42 o 
   4  16   3        0.10        1.28      1.08 o 
   5  16   3        7.26       10.05      1.34 o 
   6  16   3        6.03        6.40      1.90 o 
  -5  17   3       15.25       12.33      2.13 o 
  -4  17   3        0.33        1.98      1.00 o 
  -3  17   3       18.71       22.52      1.73 o 
  -2  17   3        2.17        2.58      1.30 o 
  -1  17   3       11.03        9.83      1.09 o 
   0  17   3        0.15       -0.82      0.86 o 
   1  17   3        2.70       -0.15      0.97 o 
   2  17   3        2.13        0.26      0.91 o 
   3  17   3        0.08        0.69      1.78 o 
   4  17   3        6.10        4.87      2.84 o 
  -3  18   3        0.12        0.71      1.66 o 
  -2  18   3        7.52        8.06      1.90 o 
  -1  18   3       17.84       24.54      1.75 o 
   0  18   3        2.22        3.97      1.38 o 
   1  18   3       35.67       37.08      1.68 o 
   2  18   3        1.53        1.07      1.34 o 
 -12   0   4       33.45       40.30      2.84 o 
 -10   0   4      109.70      102.88      3.79 o 
  -8   0   4      817.28      797.70     12.73 o 
  -6   0   4      798.90      987.80     22.28 o 
  -4   0   4      488.25      582.97      9.39 o 
  -2   0   4     5911.84     6089.57     92.94 o 
   0   0   4    18411.63    17229.96    212.30 o 
   2   0   4      431.15      527.57      8.21 o 
   4   0   4      812.63      796.21     13.75 o 
   6   0   4      239.64      224.49      5.93 o 
   8   0   4       22.74       23.94      2.13 o 
  10   0   4        5.74        7.59      1.66 o 
  12   0   4       19.91       25.13      2.37 o 
 -13   1   4       10.79       11.14      1.51 o 
 -12   1   4        8.99       11.03      1.34 o 
 -11   1   4       16.85       17.43      1.51 o 
 -10   1   4        0.06        0.14      0.81 o 
  -9   1   4       27.29       27.07      1.22 o 
  -8   1   4      117.13      111.50      2.98 o 
  -7   1   4      111.69      141.87      3.38 o 
  -6   1   4        0.27        0.21      0.49 o 
  -5   1   4       24.46       24.09      1.88 o 
  -4   1   4     1658.39     1769.31     17.19 o 
  -3   1   4        7.89        3.74      0.38 o 
  -2   1   4      113.15      103.25      1.22 o 
  -1   1   4       62.06       77.95      0.98 o 
   0   1   4     1248.44     1355.44     13.06 o 
   1   1   4      485.96      468.74      5.15 o 
   2   1   4      214.00      206.05      4.12 o 
   3   1   4      324.44      285.42      3.29 o 
   4   1   4        0.33        0.16      0.34 o 
   5   1   4      658.25      747.96      9.63 o 
   6   1   4       25.62       31.24      2.11 o 
   7   1   4      464.99      485.86      8.05 o 
   8   1   4      246.28      230.72      4.53 o 
   9   1   4        2.16        1.54      1.01 o 
  10   1   4       51.21       49.68      2.01 o 
  11   1   4        7.30        8.67      1.25 o 
  12   1   4       25.85       28.13      1.84 o 
 -13   2   4        0.43        0.22      2.01 o 
 -12   2   4       15.32       17.10      1.51 o 
 -11   2   4       10.63        8.08      0.96 o 
 -10   2   4       38.43       34.92      1.75 o 
  -9   2   4      149.47      136.24      2.50 o 
  -8   2   4       59.57       51.15      2.08 o 
  -7   2   4        0.84        0.47      0.63 o 
  -6   2   4        3.12        3.23      0.58 o 
  -5   2   4      518.05      524.11      8.10 o 
  -4   2   4      315.48      306.09      3.21 o 
  -3   2   4        0.10        0.67      0.28 o 
  -2   2   4      842.14      882.43      8.65 o 
  -1   2   4       44.08       57.63      0.82 o 
   0   2   4      432.05      457.37      4.58 o 
   1   2   4     2305.34     2215.73     35.91 o 
   2   2   4       33.23       28.69      1.01 o 
   3   2   4      281.54      292.05      4.86 o 
   4   2   4     1288.61     1452.40     25.70 o 
   5   2   4      247.08      275.13      4.78 o 
   6   2   4      415.18      432.35      5.89 o 
   7   2   4      120.15      123.08      3.96 o 
   8   2   4        6.58        9.14      1.14 o 
   9   2   4      210.93      195.98      4.10 o 
  10   2   4        0.30        0.00      2.37 o 
  11   2   4        1.97        0.95      1.17 o 
  12   2   4        6.87        9.60      1.51 o 
 -13   3   4        1.60       -0.24      1.90 o 
 -12   3   4        2.79        2.49      1.17 o 
 -11   3   4        6.98        9.40      1.34 o 
 -10   3   4       42.83       38.48      2.73 o 
  -9   3   4      997.29      996.95     25.13 o 
  -8   3   4      284.60      283.19      4.23 o 
  -7   3   4        0.52        1.40      0.63 o 
  -6   3   4      116.22      109.10      3.48 o 
  -5   3   4      285.82      305.88      4.19 o 
  -4   3   4       73.33       96.28      1.29 o 
  -3   3   4      209.66      246.14      2.38 o 
  -2   3   4       14.61        9.40      0.35 o 
  -1   3   4      408.06      422.40      4.24 o 
   0   3   4     1630.34     1663.54     16.09 o 
   1   3   4     1092.14     1145.73     17.59 o 
   3   3   4     1005.79     1122.68     24.18 o 
   4   3   4       15.92       16.36      1.66 o 
   5   3   4      180.19      191.72      7.35 o 
   6   3   4       92.85       88.66      2.18 o 
   7   3   4       43.72       38.56      1.59 o 
   8   3   4      390.79      396.17     11.38 o 
   9   3   4        6.96        5.45      1.25 o 
  10   3   4       14.49       11.93      1.42 o 
  11   3   4       25.54       27.29      3.67 o 
  12   3   4        1.40        0.21      1.25 o 
 -13   4   4       16.43       13.27      2.13 o 
 -12   4   4        4.13        3.08      1.19 o 
 -11   4   4        3.70        5.00      1.17 o 
 -10   4   4      235.63      227.58      4.69 o 
  -9   4   4       23.93       27.50      1.68 o 
  -8   4   4       12.34       12.04      2.01 o 
  -7   4   4       39.28       35.60      1.26 o 
  -6   4   4       52.56       47.59      1.26 o 
  -5   4   4       17.66       24.93      0.89 o 
  -4   4   4       11.43        8.78      0.42 o 
  -3   4   4      770.83      769.93      6.91 o 
  -1   4   4      166.56      176.06      1.81 o 
   0   4   4      857.83      834.99      8.20 o 
   1   4   4      273.62      233.78      2.75 o 
   2   4   4      183.66      199.32      3.60 o 
   3   4   4      221.40      210.77      3.77 o 
   4   4   4      317.74      304.15      5.20 o 
   5   4   4      863.99      856.33     31.05 o 
   6   4   4      131.25      149.04      3.10 o 
   7   4   4        0.53        0.83      0.84 o 
   8   4   4        4.14        4.74      1.78 o 
   9   4   4       43.26       38.64      2.61 o 
  10   4   4        0.07        0.59      1.01 o 
  11   4   4       10.23        8.15      1.31 o 
  12   4   4        1.93        2.01      2.01 o 
 -13   5   4        0.00       -0.95      1.90 o 
 -12   5   4        7.84        5.06      1.42 o 
 -11   5   4       15.74       17.54      2.13 o 
 -10   5   4       54.20       52.61      2.09 o 
  -9   5   4       50.74       50.98      2.01 o 
  -8   5   4      525.58      498.35      8.55 o 
  -7   5   4        6.46        7.03      0.77 o 
  -6   5   4       55.70       61.07      1.40 o 
  -5   5   4     1019.72     1047.24     13.31 o 
  -4   5   4      485.54      500.45      5.08 o 
  -3   5   4     2497.75     2684.91     25.79 o 
  -2   5   4      647.00      716.83      7.91 o 
  -1   5   4      167.05      206.20      2.22 o 
   0   5   4      552.32      590.44      7.80 o 
   1   5   4      239.72      242.62      3.93 o 
   2   5   4      188.54      167.48      3.10 o 
   3   5   4      188.53      208.81      3.77 o 
   4   5   4      139.55      152.92      4.62 o 
   5   5   4       35.93       42.32      1.51 o 
   6   5   4       38.52       38.65      1.66 o 
   7   5   4        1.51        1.54      0.84 o 
   8   5   4       52.51       52.79      1.92 o 
   9   5   4        2.49        3.32      1.42 o 
  10   5   4        0.00       -1.42      1.42 o 
  11   5   4        2.61        3.59      1.25 o 
  12   5   4        5.14        4.27      1.25 o 
 -13   6   4       15.70       13.04      2.13 o 
 -12   6   4       19.43       22.28      2.61 o 
 -11   6   4       21.15       21.43      1.59 o 
 -10   6   4        0.35        1.20      1.08 o 
  -9   6   4        6.83        4.43      1.17 o 
  -8   6   4      157.05      148.64      3.35 o 
  -7   6   4       89.37       95.21      2.43 o 
  -6   6   4       13.78       12.75      0.83 o 
  -5   6   4       22.22       19.58      0.92 o 
  -4   6   4       70.58       87.54      1.37 o 
  -3   6   4       28.96       24.20      0.69 o 
  -2   6   4     1032.88     1117.45     10.85 o 
  -1   6   4      204.97      178.72      1.82 o 
   0   6   4      849.67      975.66      8.72 o 
   1   6   4      653.12      683.31      9.56 o 
   2   6   4       72.06       77.41      1.48 o 
   3   6   4      641.42      691.97     19.79 o 
   4   6   4      441.55      447.40      7.46 o 
   5   6   4       16.93       19.79      1.25 o 
   6   6   4       15.47       18.82      2.25 o 
   7   6   4       10.98       11.14      1.08 o 
   8   6   4        0.03       -0.91      0.91 o 
   9   6   4       34.62       33.68      1.75 o 
  10   6   4        0.03        0.95      1.66 o 
  11   6   4       12.94       15.17      2.13 o 
 -12   7   4        8.87        9.96      1.90 o 
 -11   7   4        2.56        1.56      1.14 o 
 -10   7   4        0.01        0.12      1.30 o 
  -9   7   4        0.51       -0.05      1.08 o 
  -8   7   4       24.80       22.40      1.51 o 
  -7   7   4      593.90      572.99      9.72 o 
  -6   7   4       23.13       28.40      1.59 o 
  -5   7   4       65.31       73.24      1.35 o 
  -4   7   4      332.67      381.46      4.04 o 
  -3   7   4      303.16      314.44      3.61 o 
  -2   7   4      474.68      505.52      5.11 o 
  -1   7   4        8.20       13.54      0.47 o 
   0   7   4       66.51       74.94      0.97 o 
   1   7   4      114.27      113.42      1.41 o 
   2   7   4      149.92      159.37      3.10 o 
   3   7   4       46.34       47.88      1.59 o 
   4   7   4       85.92       89.05      2.26 o 
   5   7   4       13.05       12.74      1.42 o 
   6   7   4        3.23        2.28      0.91 o 
   7   7   4        0.04       -0.95      0.95 o 
   8   7   4        0.47       -0.91      0.91 o 
   9   7   4        1.04       -0.88      0.91 o 
  10   7   4       56.12       56.66      3.08 o 
  11   7   4        1.73        4.03      1.90 o 
 -12   8   4       49.57       52.39      3.32 o 
 -11   8   4        6.53        5.93      1.90 o 
 -10   8   4        5.59        4.26      2.13 o 
  -9   8   4        5.28        7.28      1.66 o 
  -8   8   4       22.40       20.25      2.25 o 
  -7   8   4       14.56       11.53      1.17 o 
  -6   8   4      408.85      380.76      6.79 o 
  -5   8   4       93.62       87.21      1.88 o 
  -4   8   4       37.08       34.79      0.99 o 
  -3   8   4       36.50       39.88      0.90 o 
  -2   8   4       21.70       22.69      0.78 o 
  -1   8   4      101.50       83.05      1.30 o 
   0   8   4      268.12      281.02      3.12 o 
   1   8   4        5.03        2.87      0.42 o 
   2   8   4      230.73      237.13      4.35 o 
   3   8   4        2.07        5.40      0.84 o 
   4   8   4      118.14      105.03      2.59 o 
   5   8   4      359.33      338.33      5.95 o 
   6   8   4       37.86       33.12      2.37 o 
   7   8   4       50.43       51.40      2.01 o 
   8   8   4        3.47        2.83      1.78 o 
   9   8   4        0.69       -1.01      1.01 o 
  10   8   4       26.81       33.87      1.92 o 
  11   8   4        2.56        2.84      1.90 o 
 -11   9   4        6.30        5.93      1.90 o 
 -10   9   4       23.98       27.68      1.90 o 
  -9   9   4        0.97        0.38      1.08 o 
  -8   9   4       74.67       69.69      3.32 o 
  -7   9   4      150.31      144.89      3.35 o 
  -6   9   4      297.58      265.32      5.03 o 
  -5   9   4        9.98        9.33      0.86 o 
  -4   9   4       46.89       41.21      1.11 o 
  -3   9   4       53.24       52.20      1.44 o 
  -2   9   4       56.68       63.65      1.43 o 
  -1   9   4        0.66        1.21      0.52 o 
   0   9   4       80.54       82.54      1.40 o 
   1   9   4      121.30      106.99      3.13 o 
   2   9   4       17.83       20.98      1.34 o 
   3   9   4        8.46        6.83      1.66 o 
   4   9   4      136.93      122.02      2.93 o 
   5   9   4       69.74       60.39      1.92 o 
   6   9   4        3.01        3.44      1.01 o 
   7   9   4      209.26      197.88      5.93 o 
   8   9   4       11.68       11.86      1.34 o 
   9   9   4        1.95        3.91      1.17 o 
  10   9   4        4.27        4.50      1.34 o 
 -11  10   4       13.59       17.07      2.37 o 
 -10  10   4       14.56       15.41      2.13 o 
  -9  10   4       13.35       13.28      1.54 o 
  -8  10   4        6.87        7.89      1.42 o 
  -7  10   4        2.84        2.96      1.01 o 
  -6  10   4        3.50        2.22      1.15 o 
  -5  10   4      149.74      147.52      3.06 o 
  -4  10   4       50.59       53.97      1.55 o 
  -3  10   4        6.32        5.67      0.62 o 
  -2  10   4        0.55        0.66      0.52 o 
  -1  10   4       13.70       15.94      0.75 o 
   1  10   4      604.28      603.39      8.07 o 
   2  10   4       90.39       88.50      2.26 o 
   3  10   4        1.40        0.52      0.79 o 
   4  10   4      262.56      241.01      4.61 o 
   5  10   4      181.03      171.61      3.68 o 
   6  10   4       15.27       16.46      1.25 o 
   7  10   4      109.75      106.82      4.27 o 
   8  10   4        0.02        0.24      0.91 o 
   9  10   4       14.90       18.64      1.66 o 
  10  10   4        8.65       10.85      2.13 o 
 -10  11   4        0.00       -1.66      1.66 o 
  -9  11   4        2.24        4.17      2.49 o 
  -8  11   4       24.82       24.22      1.59 o 
  -7  11   4       28.28       30.34      1.68 o 
  -6  11   4       17.21       17.35      1.09 o 
  -5  11   4       87.13       83.62      1.92 o 
  -4  11   4      182.75      168.24      2.92 o 
  -3  11   4       67.11       50.21      1.25 o 
  -2  11   4      141.43      134.10      3.83 o 
  -1  11   4       24.03       30.40      1.78 o 
   0  11   4       10.03       14.08      1.71 o 
   1  11   4       79.00       78.51      1.82 o 
   2  11   4      368.99      339.85      6.03 o 
   3  11   4       74.67       63.42      2.84 o 
   4  11   4        0.62        0.00      0.84 o 
   5  11   4        1.04        0.71      1.01 o 
   6  11   4        0.61        0.83      1.01 o 
   7  11   4       23.28       23.51      1.51 o 
   8  11   4       67.87       61.04      2.35 o 
   9  11   4        2.97        4.17      1.42 o 
  10  11   4       30.12       33.90      2.84 o 
 -10  12   4        9.14        5.93      2.13 o 
  -9  12   4       26.42       31.29      2.84 o 
  -8  12   4       42.24       40.98      1.92 o 
  -7  12   4       12.79       14.42      1.34 o 
  -6  12   4        3.54        3.59      0.91 o 
  -5  12   4       20.62       20.59      1.24 o 
  -4  12   4       78.99       67.19      3.21 o 
  -3  12   4       61.01       64.52      1.95 o 
  -2  12   4       50.75       57.10      1.70 o 
   0  12   4       90.91       88.80      3.66 o 
   1  12   4      466.10      436.86      6.21 o 
   2  12   4      131.29      114.00      2.76 o 
   3  12   4        9.31       10.66      1.08 o 
   4  12   4        6.32        9.96      1.66 o 
   5  12   4        2.75        1.90      1.30 o 
   6  12   4       83.53       88.15      2.59 o 
   7  12   4        0.03       -0.12      1.01 o 
   8  12   4       19.82       20.25      1.51 o 
   9  12   4        0.00       -0.71      1.17 o 
  -9  13   4        8.76        8.77      2.13 o 
  -8  13   4       32.86       25.60      2.61 o 
  -7  13   4        0.72       -0.24      1.54 o 
  -6  13   4        8.72        6.63      0.98 o 
  -5  13   4      110.41      111.49      2.42 o 
  -4  13   4       28.51       28.89      1.80 o 
  -3  13   4        5.93        7.59      1.17 o 
  -2  13   4      225.64      195.63      5.21 o 
  -1  13   4       43.85       36.77      1.31 o 
   0  13   4       28.85       24.61      1.22 o 
   1  13   4       10.47        7.98      0.86 o 
   2  13   4       43.65       34.42      1.75 o 
   3  13   4        0.17       -0.84      0.84 o 
   4  13   4        0.00        0.36      1.54 o 
   5  13   4        6.68        6.28      1.01 o 
   6  13   4       54.66       55.63      2.09 o 
   7  13   4        0.95        1.54      1.17 o 
   8  13   4        8.77       10.73      1.66 o 
  -8  14   4       34.08       39.11      3.08 o 
  -7  14   4        0.04       -1.08      1.08 o 
  -6  14   4        3.41        2.35      0.91 o 
  -5  14   4       21.20       21.36      1.23 o 
  -4  14   4       30.66       25.13      1.32 o 
  -3  14   4        0.04       -0.63      0.82 o 
  -2  14   4       17.07       20.73      1.42 o 
  -1  14   4       24.33       23.66      1.22 o 
   0  14   4       11.91       14.29      1.03 o 
   1  14   4       19.23       14.71      1.23 o 
   2  14   4       12.30       11.69      1.14 o 
   3  14   4       12.49        7.47      1.17 o 
   4  14   4        0.85        2.37      1.01 o 
   5  14   4       10.37        9.86      1.34 o 
   6  14   4        9.02       11.16      1.66 o 
   7  14   4       22.06       26.02      1.75 o 
  -8  15   4        7.01        8.77      2.13 o 
  -7  15   4        0.69       -0.71      1.90 o 
  -6  15   4        1.06        1.81      1.00 o 
  -5  15   4       14.13       15.49      1.23 o 
  -4  15   4       15.04       16.79      1.18 o 
  -3  15   4        3.02        2.53      1.71 o 
  -2  15   4        0.09        0.15      1.19 o 
  -1  15   4        7.33        9.90      2.01 o 
   0  15   4       11.78       11.89      1.35 o 
   1  15   4       10.93       12.94      1.08 o 
   2  15   4       40.19       37.76      1.84 o 
   3  15   4       32.84       35.00      1.82 o 
   4  15   4      104.34       99.09      4.03 o 
   5  15   4        0.02       -0.69      0.96 o 
   6  15   4       13.80       12.73      1.42 o 
  -6  16   4       26.79       31.64      2.49 o 
  -5  16   4        0.03        0.74      1.00 o 
  -4  16   4       15.19       17.75      1.27 o 
  -3  16   4        6.52        8.11      1.78 o 
  -2  16   4       10.23       11.45      1.31 o 
  -1  16   4        2.37        1.31      1.08 o 
   0  16   4        4.60        4.61      1.90 o 
   1  16   4       22.14       23.69      1.32 o 
   2  16   4       11.48       14.53      1.42 o 
   3  16   4        0.00       -0.27      1.08 o 
   4  16   4        0.99        0.09      1.08 o 
   5  16   4        4.32        6.12      1.30 o 
  -5  17   4        1.34        3.32      1.78 o 
  -4  17   4       19.99       21.56      1.68 o 
  -3  17   4        2.61        4.98      1.34 o 
  -2  17   4       10.99       16.76      1.66 o 
  -1  17   4       11.08       13.64      1.51 o 
   0  17   4       41.56       52.58      2.26 o 
   1  17   4        1.47        1.73      1.14 o 
   2  17   4        7.40       10.98      1.42 o 
   3  17   4        0.38        0.20      1.14 o 
  -2  18   4        0.82        0.47      1.90 o 
  -1  18   4        2.41        1.66      1.90 o 
   0  18   4        0.54        2.37      2.13 o 
 -13   0   5        9.28        8.77      2.13 o 
 -11   0   5       87.20       85.81      3.56 o 
  -9   0   5        0.00       -0.71      1.42 o 
  -7   0   5      124.16      144.37      4.27 o 
  -5   0   5      481.26      525.91      8.72 o 
  -3   0   5      473.71      494.12     15.05 o 
  -1   0   5     2952.06     3365.79     88.54 o 
   1   0   5     8113.32     8412.59    131.21 o 
   3   0   5        0.27       -0.28      0.39 o 
   5   0   5      218.75      207.66      5.45 o 
   7   0   5        5.15        7.11      1.42 o 
   9   0   5       18.72       12.09      1.90 o 
  11   0   5       40.39       43.14      2.84 o 
 -13   1   5       20.17       23.52      2.61 o 
 -12   1   5        4.00        5.75      1.42 o 
 -11   1   5        9.52        8.30      1.34 o 
 -10   1   5        8.15        5.59      1.17 o 
  -9   1   5      581.90      567.28      9.72 o 
  -8   1   5       17.68       12.13      1.17 o 
  -7   1   5      176.69      191.46      3.77 o 
  -6   1   5       92.66       89.46      1.81 o 
  -5   1   5      344.80      370.88      4.45 o 
  -4   1   5      118.23       97.81      1.48 o 
  -3   1   5       74.84      102.80      2.19 o 
  -2   1   5       54.51       50.49      0.80 o 
  -1   1   5     2096.70     2100.42     20.31 o 
   0   1   5       44.38       41.16      0.63 o 
   1   1   5       93.51      109.13      1.45 o 
   2   1   5       12.22       17.28      0.57 o 
   3   1   5      226.49      247.25      3.04 o 
   4   1   5       36.18       28.30      0.94 o 
   5   1   5      268.13      274.18      3.92 o 
   6   1   5        0.59        0.47      1.01 o 
   7   1   5        3.60        3.67      1.01 o 
   8   1   5       84.21       89.03      2.51 o 
   9   1   5      104.03      100.88      2.68 o 
  10   1   5        3.69        2.96      1.17 o 
  11   1   5        5.18        6.65      1.34 o 
  12   1   5        0.41       -1.17      1.17 o 
 -13   2   5        0.07       -1.25      1.25 o 
 -12   2   5        6.08        4.03      1.66 o 
 -11   2   5        6.80        8.16      2.61 o 
 -10   2   5       13.23       11.81      1.25 o 
  -9   2   5        0.04       -0.59      1.01 o 
  -8   2   5        0.96        1.19      0.91 o 
  -7   2   5       11.89       14.68      2.13 o 
  -6   2   5      139.86      141.42      3.02 o 
  -5   2   5      721.31      780.53      7.84 o 
  -4   2   5       14.45       24.13      0.63 o 
  -3   2   5      472.77      434.47      4.47 o 
  -1   2   5      932.27      978.08      9.60 o 
   0   2   5      942.52      974.31      8.67 o 
   1   2   5     1014.17     1226.61     11.89 o 
   2   2   5        6.12       12.54      0.63 o 
   3   2   5       54.65       58.26      1.23 o 
   4   2   5      180.60      173.71      2.69 o 
   5   2   5        0.91        3.25      0.88 o 
   6   2   5      185.46      174.24      3.52 o 
   7   2   5       13.80       12.94      1.25 o 
   8   2   5       62.39       66.21      2.09 o 
   9   2   5        5.71        6.69      1.17 o 
  10   2   5       35.86       35.85      1.92 o 
  11   2   5       11.29       12.05      1.42 o 
  12   2   5        0.58       -1.17      1.17 o 
 -13   3   5        0.00        1.09      1.42 o 
 -12   3   5       23.71       22.34      3.44 o 
 -11   3   5       12.92       11.62      1.90 o 
 -10   3   5       14.20       14.01      1.90 o 
  -9   3   5        6.58        6.71      1.17 o 
  -8   3   5        1.60        0.65      0.91 o 
  -7   3   5       79.46       79.94      2.26 o 
  -6   3   5       49.76       58.17      2.37 o 
  -5   3   5       52.64       45.28      1.06 o 
  -4   3   5       14.40       17.93      0.48 o 
  -3   3   5       42.64       39.26      0.84 o 
  -2   3   5      494.12      486.44      5.54 o 
  -1   3   5      357.60      407.24      4.15 o 
   0   3   5        3.25        9.04      0.93 o 
   1   3   5      889.40      878.23      9.66 o 
   2   3   5      784.20      811.20     17.54 o 
   3   3   5      135.14      116.64      2.35 o 
   4   3   5      231.44      231.89      4.19 o 
   5   3   5       47.72       40.83      1.42 o 
   6   3   5       57.73       54.30      1.75 o 
   7   3   5        3.78        2.01      1.01 o 
   8   3   5      515.50      488.80      9.72 o 
   9   3   5       89.13       82.74      2.51 o 
  10   3   5       15.77       15.79      2.01 o 
  11   3   5        4.08        4.71      1.25 o 
 -13   4   5        8.11        8.15      1.42 o 
 -12   4   5        8.36       11.47      1.42 o 
 -11   4   5        1.00        1.54      1.01 o 
 -10   4   5        0.00        1.19      1.01 o 
  -9   4   5      112.38      104.68      2.76 o 
  -8   4   5       75.83       75.17      3.44 o 
  -7   4   5       56.78       56.54      2.01 o 
  -6   4   5       41.62       40.18      1.68 o 
  -5   4   5       50.01       53.12      1.51 o 
  -4   4   5      456.13      454.96      4.25 o 
  -3   4   5        2.94        0.75      0.29 o 
  -2   4   5       32.18       35.56      1.16 o 
  -1   4   5      464.32      508.42      5.11 o 
   0   4   5      290.81      305.06      3.18 o 
   1   4   5        5.43       11.62      0.41 o 
   2   4   5      156.45      136.31      2.68 o 
   3   4   5      156.83      173.10      3.27 o 
   4   4   5        4.31        5.45      1.19 o 
   5   4   5        9.79       14.73      1.08 o 
   6   4   5       63.44       68.30      3.20 o 
   7   4   5       34.00       32.40      1.59 o 
   8   4   5        6.74        5.93      1.42 o 
   9   4   5      153.31      140.23      3.35 o 
  10   4   5        5.79        6.16      1.17 o 
  11   4   5        9.07        7.56      1.34 o 
 -12   5   5       12.14        9.92      3.91 o 
 -11   5   5       20.48       17.11      4.03 o 
 -10   5   5        2.58        4.62      1.17 o 
  -9   5   5       11.73       11.32      1.25 o 
  -8   5   5      108.90      112.53      2.85 o 
  -7   5   5       24.94       22.99      1.42 o 
  -6   5   5       64.44       56.92      1.84 o 
  -5   5   5      291.19      321.06      4.65 o 
  -4   5   5        6.79       12.52      0.57 o 
  -3   5   5       28.82       32.91      0.66 o 
  -2   5   5       87.51       88.27      1.25 o 
  -1   5   5      225.22      189.50      2.14 o 
   0   5   5       13.96        8.83      0.41 o 
   1   5   5       62.36       87.02      1.80 o 
   2   5   5      268.18      227.05      4.10 o 
   3   5   5       49.57       52.51      1.51 o 
   4   5   5      603.96      615.14     10.31 o 
   5   5   5       61.78       59.29      1.75 o 
   6   5   5       60.62       64.14      2.01 o 
   7   5   5       28.81       29.79      2.13 o 
   8   5   5       21.15       20.39      1.90 o 
   9   5   5       99.02       95.30      3.79 o 
  10   5   5       16.91       17.69      1.48 o 
  11   5   5        7.56        6.46      1.31 o 
 -12   6   5        2.77        3.48      1.25 o 
 -11   6   5        5.28        6.17      1.34 o 
 -10   6   5       33.05       31.92      2.96 o 
  -9   6   5        3.55        3.32      1.17 o 
  -8   6   5      610.01      597.49     10.22 o 
  -7   6   5       73.70       69.81      2.84 o 
  -6   6   5       19.50       16.55      2.25 o 
  -5   6   5      555.04      569.65      6.60 o 
  -4   6   5        1.89        0.89      0.47 o 
  -3   6   5      194.90      222.07      2.47 o 
  -2   6   5      590.70      607.80      6.10 o 
  -1   6   5       11.60        4.63      0.46 o 
   0   6   5      176.94      182.78      3.18 o 
   1   6   5      176.96      154.08      2.70 o 
   2   6   5      156.42      158.08      3.10 o 
   3   6   5       62.08       59.25      3.20 o 
   4   6   5        9.53        6.97      0.91 o 
   5   6   5       73.06       63.46      1.92 o 
   6   6   5      229.14      213.49      4.19 o 
   7   6   5        8.74        9.25      1.08 o 
   8   6   5       70.53       67.99      2.25 o 
   9   6   5        6.38        5.45      1.66 o 
  10   6   5       29.31       29.63      2.61 o 
  11   6   5        0.01       -1.53      1.66 o 
 -12   7   5        6.12        5.80      1.42 o 
 -11   7   5       10.04       12.31      2.01 o 
 -10   7   5        0.71       -0.12      1.17 o 
  -9   7   5        7.54        7.92      1.25 o 
  -8   7   5       81.34       76.59      2.35 o 
  -7   7   5      334.05      354.14      8.30 o 
  -6   7   5       10.09       10.82      1.17 o 
  -5   7   5       81.51       69.93      2.84 o 
  -4   7   5        6.86        8.59      1.27 o 
  -3   7   5       68.90       88.15      1.35 o 
  -2   7   5        1.64        1.91      0.46 o 
  -1   7   5     1213.92     1198.84     10.72 o 
   0   7   5       23.55       24.66      0.71 o 
   1   7   5      152.23      162.14      4.27 o 
   2   7   5        4.98        7.93      0.66 o 
   3   7   5      129.98      151.84      3.10 o 
   4   7   5       15.49       18.14      1.17 o 
   5   7   5        0.99        0.00      1.19 o 
   6   7   5      190.66      195.11      3.86 o 
   7   7   5       45.67       49.31      2.01 o 
   8   7   5        0.08       -1.07      1.07 o 
   9   7   5       20.65       24.42      2.37 o 
  10   7   5        3.94        6.16      1.90 o 
  11   7   5       12.06       14.93      2.13 o 
 -12   8   5        0.01        2.13      2.13 o 
 -11   8   5       19.54       21.13      1.78 o 
 -10   8   5        0.31       -0.59      1.17 o 
  -9   8   5        0.00       -0.59      1.01 o 
  -8   8   5       78.60       80.14      2.51 o 
  -7   8   5        1.55        3.65      1.08 o 
  -6   8   5       55.86       68.27      2.18 o 
  -5   8   5      105.43      105.52      2.14 o 
  -4   8   5       67.27       63.72      1.33 o 
  -3   8   5      362.93      372.34      4.47 o 
  -2   8   5        1.45        2.23      0.41 o 
  -1   8   5        4.00        7.91      0.49 o 
   0   8   5       24.99       31.55      0.89 o 
   1   8   5       24.12       23.36      1.08 o 
   2   8   5      114.98      132.75      2.83 o 
   3   8   5       84.46      105.28      3.08 o 
   4   8   5        0.41        0.41      0.91 o 
   5   8   5       36.24       36.51      2.37 o 
   6   8   5        3.08        2.37      0.84 o 
   7   8   5        9.09        8.28      1.19 o 
   8   8   5        5.98        6.20      1.17 o 
   9   8   5       11.21       11.19      1.34 o 
  10   8   5        0.86        1.66      1.66 o 
 -11   9   5       24.70       25.35      3.20 o 
 -10   9   5       16.80       14.33      1.78 o 
  -9   9   5       20.98       18.99      1.51 o 
  -8   9   5      124.58      114.98      3.02 o 
  -7   9   5       71.24       69.65      2.26 o 
  -6   9   5      167.17      152.28      3.71 o 
  -5   9   5       23.53       19.76      1.04 o 
  -4   9   5      153.61      145.64      3.89 o 
  -3   9   5       99.72      102.13      2.00 o 
  -2   9   5       14.55       10.07      0.80 o 
  -1   9   5      179.01      178.76      2.18 o 
   0   9   5       10.43       10.02      0.60 o 
   1   9   5      237.40      226.90      3.45 o 
   2   9   5        1.41        4.03      0.66 o 
   3   9   5        2.88        4.43      1.01 o 
   4   9   5      173.58      155.83      3.43 o 
   5   9   5        6.13        6.16      1.42 o 
   6   9   5       18.78       19.81      1.34 o 
   7   9   5       70.33       70.93      4.15 o 
   8   9   5        9.02       11.79      1.34 o 
   9   9   5       10.58        9.86      1.34 o 
  10   9   5        0.08        2.84      1.90 o 
 -11  10   5       18.91       18.73      2.37 o 
 -10  10   5       31.29       36.26      2.01 o 
  -9  10   5       11.02        9.64      1.34 o 
  -8  10   5        1.46        0.36      1.01 o 
  -7  10   5       29.19       33.27      2.73 o 
  -6  10   5      214.13      198.39      3.80 o 
  -5  10   5      155.99      154.88      2.78 o 
  -4  10   5        3.03        2.61      0.82 o 
  -3  10   5        3.44        4.49      0.82 o 
  -2  10   5        0.41        1.78      0.72 o 
  -1  10   5       26.90       25.83      0.98 o 
   0  10   5       29.76       21.61      1.14 o 
   1  10   5        0.82        0.84      0.91 o 
   2  10   5      619.14      554.28      9.29 o 
   3  10   5       33.00       33.57      1.66 o 
   4  10   5        1.35        3.20      1.01 o 
   5  10   5        1.10        1.19      1.19 o 
   6  10   5        6.13        6.85      1.19 o 
   7  10   5        0.13       -0.91      0.91 o 
   8  10   5       69.18       70.34      3.56 o 
   9  10   5       25.07       27.21      1.75 o 
  10  10   5        6.47        5.69      1.90 o 
 -10  11   5        7.36        9.94      2.73 o 
  -9  11   5        4.89        6.37      1.25 o 
  -8  11   5       38.33       39.99      1.92 o 
  -7  11   5        3.58        4.77      1.17 o 
  -6  11   5        0.15        0.00      0.82 o 
  -5  11   5        1.21        0.95      0.82 o 
  -4  11   5       50.02       47.67      1.49 o 
  -3  11   5        0.01        0.10      0.77 o 
  -2  11   5      180.26      170.41      3.92 o 
  -1  11   5       51.47       46.53      1.75 o 
   0  11   5      239.55      241.88      3.73 o 
   1  11   5       30.86       32.60      1.59 o 
   2  11   5       17.15       17.43      1.25 o 
   3  11   5      178.09      153.00      3.43 o 
   4  11   5       22.02       18.28      1.34 o 
   5  11   5       32.53       30.82      2.13 o 
   6  11   5       16.40       16.96      1.34 o 
   7  11   5        0.04        0.12      1.07 o 
   8  11   5       12.73       13.24      1.42 o 
   9  11   5        1.15        3.40      1.25 o 
 -10  12   5        1.75        2.61      1.90 o 
  -9  12   5        1.13        1.06      1.25 o 
  -8  12   5        0.71        1.07      1.78 o 
  -7  12   5        4.55        5.67      1.17 o 
  -6  12   5        1.03        0.28      0.86 o 
  -5  12   5       11.44       14.24      2.13 o 
  -4  12   5        3.69        5.81      1.20 o 
  -3  12   5       55.85       52.39      1.55 o 
  -2  12   5      159.72      137.19      3.17 o 
  -1  12   5       39.14       40.85      1.75 o 
   0  12   5       88.20       74.60      2.26 o 
   1  12   5      223.88      219.13      4.35 o 
   2  12   5       26.81       25.20      2.01 o 
   3  12   5        3.12        4.03      1.01 o 
   4  12   5        0.08       -1.30      1.30 o 
   5  12   5        1.72        1.07      1.01 o 
   6  12   5        3.03        1.53      0.91 o 
   7  12   5       36.18       38.58      2.01 o 
   8  12   5        3.49        5.14      1.34 o 
  -9  13   5        1.56       -1.66      1.66 o 
  -8  13   5        2.74        2.25      1.34 o 
  -7  13   5        5.18        4.39      1.17 o 
  -6  13   5       54.76       53.04      1.78 o 
  -5  13   5        0.28       -0.08      0.82 o 
  -4  13   5       34.68       30.32      1.37 o 
  -3  13   5        4.43        5.23      0.91 o 
  -2  13   5        8.12       10.49      1.25 o 
  -1  13   5        2.66        3.79      0.91 o 
   0  13   5       28.51       27.74      1.59 o 
   1  13   5        6.38        7.19      1.08 o 
   2  13   5       34.76       29.68      1.65 o 
   3  13   5       12.05       13.94      1.25 o 
   4  13   5       71.69       70.19      2.33 o 
   5  13   5       14.29       13.51      2.25 o 
   6  13   5        0.17        0.47      1.08 o 
   7  13   5        0.24        1.90      1.17 o 
   8  13   5        5.83        4.98      1.90 o 
  -8  14   5       28.14       33.31      2.01 o 
  -7  14   5        0.67       -0.71      2.37 o 
  -6  14   5       10.45       11.44      1.14 o 
  -5  14   5       31.09       30.23      1.41 o 
  -4  14   5        0.17       -0.82      0.82 o 
  -3  14   5       11.35        8.72      1.54 o 
  -2  14   5        0.01       -1.01      1.01 o 
  -1  14   5       10.27        9.47      1.25 o 
   0  14   5       21.15       18.75      2.37 o 
   1  14   5        9.49        4.68      1.08 o 
   2  14   5        0.57       -0.47      1.01 o 
   3  14   5       25.03       30.64      1.75 o 
   4  14   5       12.35       13.60      1.42 o 
   5  14   5       12.82       10.64      1.42 o 
   6  14   5       27.02       25.48      1.68 o 
   7  14   5        7.88       10.19      2.13 o 
  -7  15   5        5.43        5.63      1.78 o 
  -6  15   5        1.55        2.71      1.00 o 
  -5  15   5        0.78        0.22      1.17 o 
  -4  15   5       19.38       24.22      1.68 o 
  -3  15   5        3.33        2.88      1.08 o 
  -2  15   5       21.02       17.62      2.73 o 
  -1  15   5       15.24       16.99      2.49 o 
   0  15   5       60.44       52.56      2.09 o 
   1  15   5        0.44        1.29      1.08 o 
   2  15   5       49.12       48.72      1.99 o 
   3  15   5       26.44       31.42      1.82 o 
   4  15   5        0.08       -0.33      1.08 o 
   5  15   5        1.10        0.59      1.17 o 
   6  15   5        3.38        4.03      1.90 o 
  -6  16   5        1.32        0.41      1.04 o 
  -5  16   5        5.52        9.17      1.14 o 
  -4  16   5        9.11        8.77      1.42 o 
  -3  16   5       11.78       12.91      1.42 o 
  -2  16   5        7.52        6.64      1.25 o 
  -1  16   5        0.28        0.88      1.08 o 
   0  16   5        7.66        8.52      1.31 o 
   1  16   5        0.40        1.20      1.08 o 
   2  16   5        5.30        6.36      1.66 o 
   3  16   5       42.33       52.37      2.26 o 
   4  16   5       10.28       10.19      1.90 o 
  -4  17   5        2.53        1.19      1.90 o 
  -3  17   5        1.89        3.37      1.25 o 
  -2  17   5        0.59        1.03      1.25 o 
  -1  17   5       14.88       14.67      1.48 o 
   0  17   5        1.07        1.58      1.25 o 
   1  17   5        0.44       -0.36      1.78 o 
   2  17   5        5.24        7.02      1.31 o 
 -12   0   6       38.18       32.00      2.84 o 
 -10   0   6       42.40       43.14      2.61 o 
  -8   0   6      242.36      212.64      6.16 o 
  -6   0   6      269.20      270.55      5.03 o 
  -4   0   6      737.63      876.77     18.25 o 
  -2   0   6     1157.03     1205.88     27.49 o 
   0   0   6     3544.40     3408.05     42.19 o 
   2   0   6       17.60       17.81      0.91 o 
   4   0   6       39.08       51.91      2.37 o 
   6   0   6      404.34      351.08      8.53 o 
   8   0   6      106.17       94.58      3.56 o 
  10   0   6       27.08       20.86      2.13 o 
 -13   1   6       17.71       21.89      1.75 o 
 -12   1   6       17.39       18.92      1.59 o 
 -11   1   6        4.74        3.44      1.17 o 
 -10   1   6        7.20        8.04      1.54 o 
  -9   1   6        6.10        5.62      1.19 o 
  -8   1   6       44.67       49.88      1.92 o 
  -7   1   6      239.50      275.34      5.20 o 
  -6   1   6      521.32      532.40     10.67 o 
  -5   1   6      382.31      388.30      5.47 o 
  -4   1   6      165.29      172.36      2.37 o 
  -3   1   6      120.56      117.10      2.06 o 
  -2   1   6      412.34      466.60      8.01 o 
  -1   1   6      885.63      853.21      7.89 o 
   0   1   6     5389.16     5622.20     45.32 o 
   1   1   6      251.41      242.28      2.35 o 
   2   1   6       12.08       17.67      0.64 o 
   3   1   6      129.79      146.80      2.28 o 
   4   1   6      168.67      170.56      3.18 o 
   5   1   6        0.09        0.36      0.84 o 
   6   1   6       25.03       29.04      1.51 o 
   7   1   6        1.92        3.44      1.01 o 
   8   1   6        5.68        5.31      1.01 o 
   9   1   6        0.11       -0.91      0.91 o 
  10   1   6        5.81        4.47      1.25 o 
  11   1   6        0.10        0.38      1.42 o 
 -13   2   6       14.17       19.70      1.68 o 
 -12   2   6        5.99        4.50      1.34 o 
 -11   2   6        8.55        7.04      1.34 o 
 -10   2   6        0.06       -0.95      1.01 o 
  -9   2   6      600.34      576.20      9.89 o 
  -8   2   6        1.65        5.13      1.08 o 
  -7   2   6        5.32       10.01      1.17 o 
  -6   2   6       63.14       70.74      1.72 o 
  -5   2   6       27.72       20.67      0.88 o 
  -4   2   6       15.36       20.42      0.88 o 
  -3   2   6       52.09       55.72      0.91 o 
  -2   2   6      386.56      449.41      5.12 o 
  -1   2   6        6.36        8.59      0.60 o 
   0   2   6      863.56      973.25      9.49 o 
   1   2   6       52.52       45.43      0.88 o 
   2   2   6     1677.75     1806.71     22.39 o 
   3   2   6      432.51      446.15      5.93 o 
   4   2   6      131.63      132.29      2.19 o 
   5   2   6      262.74      276.44      4.86 o 
   6   2   6       62.86       56.07      1.92 o 
   7   2   6        5.18        7.28      1.66 o 
   8   2   6      350.84      354.63      6.37 o 
   9   2   6       11.49       12.93      1.34 o 
  10   2   6       28.41       31.61      1.75 o 
  11   2   6        1.88       -0.04      2.01 o 
 -13   3   6        1.51        2.13      1.66 o 
 -12   3   6       10.93       13.95      1.51 o 
 -11   3   6       12.99       13.32      1.90 o 
 -10   3   6       79.35       73.97      2.35 o 
  -9   3   6       15.83       11.25      1.25 o 
  -8   3   6       33.35       33.80      2.96 o 
  -7   3   6       26.13       28.62      1.59 o 
  -6   3   6      110.54      116.81      2.23 o 
  -5   3   6       14.26       16.53      0.79 o 
  -4   3   6        9.65        9.42      0.53 o 
  -3   3   6      130.57      149.97      1.82 o 
  -2   3   6        7.56       12.54      0.50 o 
  -1   3   6        0.66        2.28      0.29 o 
   0   3   6      420.98      433.38      4.03 o 
   1   3   6      239.65      220.93      5.69 o 
   2   3   6        4.65        1.54      0.67 o 
   3   3   6      103.70      103.84      2.18 o 
   4   3   6       26.80       33.49      1.14 o 
   5   3   6       35.15       26.68      1.12 o 
   6   3   6      173.91      180.48      3.79 o 
   7   3   6      262.36      231.42      4.44 o 
   8   3   6       67.57       66.64      2.49 o 
   9   3   6      121.11      124.87      3.18 o 
  10   3   6       20.68       21.64      1.59 o 
  11   3   6        0.00       -1.25      1.25 o 
 -13   4   6        7.35        9.48      2.13 o 
 -12   4   6        0.35       -1.17      1.78 o 
 -11   4   6       22.74       24.18      2.37 o 
 -10   4   6       21.46       16.58      3.79 o 
  -9   4   6       62.81       61.93      2.18 o 
  -8   4   6       64.19       58.01      2.01 o 
  -7   4   6        6.13        4.47      1.42 o 
  -6   4   6       83.35       83.52      1.82 o 
  -5   4   6       13.10       18.95      0.86 o 
  -4   4   6      239.00      215.20      2.50 o 
  -3   4   6      297.36      254.52      2.84 o 
  -2   4   6        7.37        8.58      0.68 o 
  -1   4   6      354.15      351.30      3.69 o 
   0   4   6        1.99        0.11      0.33 o 
   1   4   6      690.67      649.23      8.09 o 
   2   4   6      197.39      177.44      4.74 o 
   3   4   6      304.10      338.04      8.06 o 
   4   4   6        4.68        4.70      0.84 o 
   5   4   6        2.94        0.66      0.79 o 
   6   4   6        1.48        3.79      1.42 o 
   7   4   6       12.64       15.44      1.25 o 
   8   4   6       16.00       15.30      1.34 o 
   9   4   6        0.00       -0.24      1.01 o 
  10   4   6        9.09        7.88      4.15 o 
  11   4   6        2.39        1.19      1.34 o 
 -12   5   6        0.73        1.12      1.30 o 
 -11   5   6        5.14        1.86      1.08 o 
 -10   5   6        0.27        1.08      1.08 o 
  -9   5   6       10.23        8.86      1.25 o 
  -8   5   6        6.84        7.31      1.19 o 
  -7   5   6       57.05       56.34      1.92 o 
  -6   5   6       47.56       45.63      1.49 o 
  -5   5   6       71.96       68.19      1.41 o 
  -4   5   6        5.36        7.16      0.76 o 
  -3   5   6      190.20      171.67      2.08 o 
  -2   5   6      214.89      197.05      2.29 o 
  -1   5   6      289.72      314.83      3.37 o 
   0   5   6      183.97      210.85      2.35 o 
   1   5   6       76.76       84.10      1.39 o 
   2   5   6      161.79      160.75      2.51 o 
   3   5   6      184.38      180.75      3.43 o 
   4   5   6      142.25      150.49      3.10 o 
   5   5   6        3.39        3.79      1.42 o 
   6   5   6      166.05      157.35      3.27 o 
   7   5   6        0.90        0.00      1.42 o 
   8   5   6       73.40       71.76      2.33 o 
   9   5   6       57.65       64.23      2.43 o 
  10   5   6       35.42       38.98      1.99 o 
  11   5   6       17.71       18.21      3.91 o 
 -12   6   6        0.72        0.80      1.66 o 
 -11   6   6        3.98        0.93      0.96 o 
 -10   6   6        1.84        1.54      1.17 o 
  -9   6   6       50.49       43.85      2.84 o 
  -8   6   6      103.68       94.77      2.68 o 
  -7   6   6      119.94      124.41      2.93 o 
  -6   6   6       32.20       27.86      1.90 o 
  -5   6   6        3.45        2.12      0.64 o 
  -4   6   6        9.59        7.65      0.57 o 
  -3   6   6       40.30       31.76      1.03 o 
  -2   6   6        1.17        0.55      0.41 o 
  -1   6   6        5.92        5.28      0.44 o 
   0   6   6      337.31      334.04      4.00 o 
   1   6   6      684.54      686.54      7.76 o 
   2   6   6        6.92        6.87      0.73 o 
   3   6   6       11.20        9.07      2.13 o 
   4   6   6      104.37      108.35      2.51 o 
   5   6   6       82.22       87.00      3.67 o 
   6   6   6       29.63       24.08      1.42 o 
   7   6   6        1.62        2.20      0.91 o 
   8   6   6        3.46        5.22      1.42 o 
   9   6   6       86.80       87.00      3.79 o 
  10   6   6       17.28       19.56      1.68 o 
  11   6   6        3.63        1.19      1.90 o 
 -12   7   6        8.77        8.02      3.67 o 
 -11   7   6        9.16       10.67      3.44 o 
 -10   7   6        1.58        1.90      1.08 o 
  -9   7   6        0.49        0.59      1.54 o 
  -8   7   6       46.93       47.79      2.01 o 
  -7   7   6       10.65        9.64      1.54 o 
  -6   7   6      273.89      290.79      5.57 o 
  -5   7   6       31.08       34.42      1.17 o 
  -4   7   6      102.01       94.03      1.46 o 
  -3   7   6      155.08      148.08      2.51 o 
  -2   7   6        3.74        4.72      0.50 o 
  -1   7   6      785.35      812.76      9.09 o 
   0   7   6      371.56      354.54      9.26 o 
   1   7   6      372.50      356.89      4.29 o 
   2   7   6       74.40       66.17      1.30 o 
   3   7   6       23.49       29.75      1.51 o 
   4   7   6       29.75       32.40      1.59 o 
   5   7   6      130.44      128.73      3.44 o 
   6   7   6        0.96       -0.22      0.91 o 
   7   7   6        4.79        2.96      1.01 o 
   8   7   6        1.30       -0.47      1.42 o 
   9   7   6        0.07        0.00      1.66 o 
  10   7   6       47.06       47.88      3.08 o 
 -12   8   6        0.13        3.08      1.90 o 
 -11   8   6        8.45       11.77      1.78 o 
 -10   8   6        0.91        1.79      1.66 o 
  -9   8   6       38.47       35.45      2.96 o 
  -8   8   6       71.05       73.42      2.43 o 
  -7   8   6        0.00        0.24      1.01 o 
  -6   8   6       80.75       83.62      4.51 o 
  -5   8   6       29.09       26.37      1.23 o 
  -4   8   6        0.06       -0.03      0.57 o 
  -3   8   6       49.67       44.99      1.59 o 
  -2   8   6       13.09       10.81      0.66 o 
  -1   8   6       47.48       36.37      1.27 o 
   0   8   6        4.43        3.47      0.61 o 
   1   8   6       58.32       64.22      1.92 o 
   2   8   6        1.51        1.17      0.72 o 
   3   8   6      265.41      263.44      6.28 o 
   4   8   6      195.09      197.49      9.60 o 
   5   8   6       89.87       94.24      2.51 o 
   6   8   6       66.91       71.04      2.18 o 
   7   8   6      142.69      132.29      3.18 o 
   8   8   6        6.69        4.74      1.66 o 
   9   8   6       11.49       12.33      2.13 o 
  10   8   6       32.93       29.87      2.84 o 
 -11   9   6        4.22        5.82      1.34 o 
 -10   9   6        5.90        6.16      2.01 o 
  -9   9   6        1.12        2.61      1.17 o 
  -8   9   6        1.44        1.54      1.17 o 
  -7   9   6       25.24       22.64      1.51 o 
  -6   9   6       73.54       66.95      1.78 o 
  -5   9   6       81.58       80.82      1.95 o 
  -4   9   6        0.00        0.79      0.68 o 
  -3   9   6        0.02        0.25      0.41 o 
  -2   9   6       17.46       20.95      0.94 o 
  -1   9   6       72.14       69.75      1.63 o 
   0   9   6        0.01       -0.05      0.66 o 
   1   9   6        0.21       -0.03      0.61 o 
   2   9   6       22.19       28.19      3.51 o 
   3   9   6      100.81       87.87      2.33 o 
   4   9   6      108.64       95.60      2.59 o 
   5   9   6      686.27      675.41     11.23 o 
   6   9   6      151.37      146.28      3.35 o 
   7   9   6       81.94       85.38      2.59 o 
   8   9   6       54.44       58.13      2.96 o 
   9   9   6       11.06       10.19      1.90 o 
 -11  10   6        9.52       10.67      2.13 o 
 -10  10   6        0.01       -0.06      1.25 o 
  -9  10   6       28.59       33.13      1.92 o 
  -8  10   6        8.74        7.11      1.78 o 
  -7  10   6       10.68       12.17      2.25 o 
  -6  10   6        0.20       -0.82      0.82 o 
  -5  10   6        0.09       -0.55      0.68 o 
  -4  10   6        1.25        2.05      0.86 o 
  -3  10   6      367.34      354.20      6.36 o 
  -2  10   6        1.18        2.49      1.07 o 
  -1  10   6      138.11      112.22      2.76 o 
   0  10   6       67.30       62.20      2.25 o 
   1  10   6      109.32       95.18      2.50 o 
   2  10   6       22.86       26.82      1.42 o 
   3  10   6       49.25       47.86      3.44 o 
   4  10   6       45.96       40.80      2.01 o 
   5  10   6       74.35       75.57      2.35 o 
   6  10   6        2.92        1.42      1.01 o 
   7  10   6      167.88      161.92      3.69 o 
   8  10   6       22.82       20.29      1.66 o 
   9  10   6       20.86       17.07      2.37 o 
 -10  11   6        7.18        7.35      1.42 o 
  -9  11   6       16.13       20.47      3.32 o 
  -8  11   6        0.31       -0.27      1.08 o 
  -7  11   6        0.97        1.51      1.08 o 
  -6  11   6      123.59      117.12      2.46 o 
  -5  11   6       32.52       30.01      1.71 o 
  -4  11   6       45.57       40.12      1.46 o 
  -3  11   6       66.29       68.20      2.26 o 
  -2  11   6       32.44       33.64      1.59 o 
  -1  11   6       99.19       86.78      2.43 o 
   0  11   6        1.68        0.17      0.91 o 
   1  11   6      169.71      155.83      3.43 o 
   2  11   6       65.38       64.51      2.96 o 
   3  11   6        8.38       10.30      1.25 o 
   4  11   6        0.37        1.77      1.66 o 
   5  11   6       14.98       15.26      1.78 o 
   6  11   6        3.25        2.81      1.08 o 
   7  11   6        6.53        3.32      1.17 o 
   8  11   6        0.04       -0.59      1.17 o 
   9  11   6        1.97        1.90      1.66 o 
  -9  12   6        0.81        1.56      1.25 o 
  -8  12   6        1.28        0.95      1.90 o 
  -7  12   6        8.44       11.15      1.34 o 
  -6  12   6        3.83        2.69      0.96 o 
  -5  12   6       13.56       12.54      2.01 o 
  -4  12   6      158.83      156.94      5.93 o 
  -3  12   6       28.86       23.79      1.59 o 
  -2  12   6      184.33      170.68      3.77 o 
  -1  12   6       14.91       15.97      1.34 o 
   0  12   6       20.22       15.86      1.25 o 
   1  12   6       81.89       81.39      2.33 o 
   2  12   6      110.27      110.66      2.93 o 
   3  12   6       19.08       24.44      1.59 o 
   4  12   6      115.16      108.86      2.93 o 
   5  12   6       33.17       26.31      2.37 o 
   6  12   6        0.36        0.12      1.30 o 
   7  12   6        0.61        2.37      1.17 o 
   8  12   6        0.00       -1.42      1.42 o 
  -9  13   6        8.98        9.25      1.51 o 
  -8  13   6       16.55       21.41      1.75 o 
  -7  13   6       30.48       28.92      1.92 o 
  -6  13   6        6.37        8.31      1.51 o 
  -5  13   6       74.90       74.54      2.43 o 
  -4  13   6       12.38       11.64      1.06 o 
  -3  13   6        7.93        8.33      1.78 o 
  -2  13   6       58.72       54.48      3.79 o 
  -1  13   6       17.99       15.86      1.42 o 
   0  13   6        3.13        2.49      0.96 o 
   1  13   6        4.30        1.28      0.96 o 
   2  13   6        8.78        9.84      1.30 o 
   3  13   6       25.09       24.72      1.59 o 
   4  13   6       20.62       21.93      1.51 o 
   5  13   6        0.20       -1.42      1.42 o 
   6  13   6       23.45       20.82      1.66 o 
   7  13   6       10.89       14.71      1.51 o 
  -8  14   6        4.52        5.77      1.42 o 
  -7  14   6       14.47       17.10      2.73 o 
  -6  14   6        0.73       -0.96      0.96 o 
  -5  14   6        0.33        0.21      0.86 o 
  -4  14   6       12.60       12.19      1.42 o 
  -3  14   6       50.01       47.03      2.09 o 
  -2  14   6        2.53        2.37      1.01 o 
  -1  14   6       23.78       24.44      1.59 o 
   0  14   6       65.31       68.81      2.33 o 
   1  14   6        1.24        1.37      1.08 o 
   2  14   6        2.57        1.92      1.07 o 
   3  14   6      110.32      119.04      3.17 o 
   4  14   6       36.85       35.87      1.92 o 
   5  14   6        3.83        7.32      1.25 o 
   6  14   6        9.99       11.47      1.42 o 
  -7  15   6        0.45       -0.95      1.17 o 
  -6  15   6       23.28       32.10      1.64 o 
  -5  15   6        1.47        1.90      1.17 o 
  -4  15   6       21.27       22.91      2.49 o 
  -3  15   6        3.91        4.87      1.17 o 
  -2  15   6       18.99       20.11      2.49 o 
  -1  15   6       13.36       13.71      1.42 o 
   0  15   6        0.79       -0.02      1.78 o 
   1  15   6       34.38       32.46      2.13 o 
   2  15   6       12.54       12.51      1.42 o 
   3  15   6        0.58       -0.67      1.08 o 
   4  15   6        0.21       -0.13      1.25 o 
   5  15   6       35.20       40.54      3.08 o 
  -5  16   6        7.58        9.70      1.42 o 
  -4  16   6        0.13       -1.08      1.08 o 
  -3  16   6        0.88       -1.08      1.08 o 
  -2  16   6        6.17        8.95      1.42 o 
  -1  16   6        0.57        2.43      1.25 o 
   0  16   6       47.48       53.34      2.26 o 
   1  16   6        4.27        2.61      1.66 o 
   2  16   6        9.84       13.78      1.90 o 
   3  16   6        5.72        3.70      1.25 o 
  -2  17   6       48.00       65.90      3.79 o 
  -1  17   6        0.41        0.95      1.78 o 
 -13   0   7        0.67        0.47      1.90 o 
 -11   0   7       17.04       18.02      1.90 o 
  -9   0   7      125.16      124.69      4.27 o 
  -7   0   7      416.21      448.98     11.14 o 
  -5   0   7      575.01      618.01     17.30 o 
  -3   0   7       40.85       41.75      1.42 o 
  -1   0   7      297.12      317.14      4.27 o 
   1   0   7      236.99      235.47      3.28 o 
   3   0   7        0.26       -0.95      0.95 o 
   5   0   7       66.06       70.88      2.84 o 
   7   0   7        8.00       10.43      1.66 o 
   9   0   7        0.49        0.24      1.66 o 
  11   0   7        1.09        0.95      1.90 o 
 -13   1   7        0.06       -0.12      1.34 o 
 -12   1   7        0.30        0.46      1.25 o 
 -11   1   7       47.98       47.88      2.09 o 
 -10   1   7       92.58       85.60      2.68 o 
  -9   1   7       12.26       14.09      1.25 o 
  -8   1   7      188.73      179.50      3.86 o 
  -7   1   7       14.45       18.04      1.34 o 
  -6   1   7       80.32       86.86      1.74 o 
  -5   1   7      138.69      167.34      2.43 o 
  -4   1   7        2.12        1.24      0.52 o 
  -3   1   7       16.56       17.61      0.74 o 
  -2   1   7      951.60     1033.16     13.32 o 
  -1   1   7     1155.03     1194.99     13.12 o 
   0   1   7     1749.20     1847.94     16.32 o 
   1   1   7      215.81      213.07      2.16 o 
   2   1   7       25.17       31.71      0.96 o 
   3   1   7       13.44       15.89      1.01 o 
   4   1   7       65.05       72.07      1.92 o 
   5   1   7        0.13       -0.36      0.84 o 
   6   1   7      208.10      205.21      4.02 o 
   7   1   7        0.83        0.95      1.01 o 
   8   1   7        1.43        1.07      1.01 o 
   9   1   7       14.94       17.01      1.42 o 
  10   1   7       13.46       11.73      1.42 o 
  11   1   7       25.23       27.27      1.84 o 
 -13   2   7       28.96       31.29      2.84 o 
 -12   2   7       14.68       11.85      2.01 o 
 -11   2   7        3.76        6.49      1.90 o 
 -10   2   7        1.36        1.09      1.08 o 
  -9   2   7        0.42        1.59      1.08 o 
  -8   2   7       54.69       51.74      1.92 o 
  -7   2   7       12.53       13.69      1.25 o 
  -6   2   7       66.34       66.53      1.81 o 
  -5   2   7       35.88       37.43      1.44 o 
  -4   2   7       29.03       19.93      0.86 o 
  -3   2   7      322.75      345.12      4.18 o 
  -2   2   7      244.79      229.14      2.56 o 
  -1   2   7      983.11     1014.18     10.00 o 
   0   2   7      446.37      424.09      4.91 o 
   1   2   7       91.83       94.76      1.31 o 
   2   2   7      121.07      124.19      1.74 o 
   3   2   7       24.12       33.91      1.04 o 
   4   2   7      352.18      333.44      5.70 o 
   5   2   7       15.04       16.15      1.17 o 
   6   2   7        1.40        2.49      1.01 o 
   7   2   7      164.98      156.01      3.35 o 
   8   2   7       25.16       23.00      1.51 o 
   9   2   7       32.42       32.24      1.84 o 
  10   2   7        9.11        9.72      1.34 o 
  11   2   7        1.22        0.83      1.34 o 
 -13   3   7        0.01       -0.95      1.66 o 
 -12   3   7        0.56        0.82      1.25 o 
 -11   3   7       48.14       47.78      2.18 o 
 -10   3   7       51.60       47.49      3.67 o 
  -9   3   7      413.04      411.24      7.46 o 
  -8   3   7        8.90        9.20      1.17 o 
  -7   3   7       18.28       17.72      1.34 o 
  -6   3   7       22.38       21.02      1.03 o 
  -5   3   7       15.57       10.62      0.79 o 
  -4   3   7       31.15       33.11      1.03 o 
  -3   3   7       34.77       28.57      0.79 o 
  -2   3   7       71.08       60.01      1.09 o 
  -1   3   7        0.21        0.98      0.37 o 
   0   3   7        7.63       13.87      0.53 o 
   1   3   7      576.27      554.34      6.25 o 
   2   3   7        7.96       11.36      0.62 o 
   3   3   7        8.18        8.30      0.68 o 
   4   3   7      216.52      203.36      3.15 o 
   5   3   7       60.38       58.14      3.20 o 
   6   3   7       37.99       43.15      1.68 o 
   7   3   7      122.76      121.99      2.93 o 
   8   3   7        1.38        2.02      1.08 o 
   9   3   7        0.19       -0.83      1.17 o 
  10   3   7       20.99       22.88      1.68 o 
  11   3   7        9.52       11.62      2.13 o 
 -12   4   7       18.29       13.75      1.90 o 
 -11   4   7        8.15        9.86      2.49 o 
 -10   4   7       36.05       35.87      2.49 o 
  -9   4   7      262.77      274.51      7.82 o 
  -8   4   7       31.40       26.78      1.59 o 
  -7   4   7      246.62      247.31      4.78 o 
  -6   4   7        5.35        4.72      0.86 o 
  -5   4   7        0.35        0.80      0.64 o 
  -4   4   7       41.30       45.56      1.32 o 
  -3   4   7        0.05        0.99      0.41 o 
  -2   4   7        0.65        1.23      0.39 o 
  -1   4   7      356.41      386.27      4.09 o 
   0   4   7       96.31      102.36      1.74 o 
   1   4   7      501.64      538.45      7.77 o 
   3   4   7        1.57        1.54      0.84 o 
   4   4   7      139.17      142.06      2.46 o 
   5   4   7        8.18        9.88      2.49 o 
   6   4   7      122.88      118.94      2.85 o 
   7   4   7       18.25       15.92      1.25 o 
   8   4   7       87.35       87.74      5.81 o 
   9   4   7        1.56        1.42      1.17 o 
  10   4   7       13.49       14.05      1.66 o 
 -12   5   7        0.24        0.27      1.25 o 
 -11   5   7       12.87        8.37      4.39 o 
 -10   5   7       34.87       36.98      2.84 o 
  -9   5   7      221.46      232.79      6.87 o 
  -8   5   7       78.83       86.31      3.44 o 
  -7   5   7       36.10       41.22      1.75 o 
  -6   5   7        3.28        4.38      0.86 o 
  -5   5   7       10.74        8.41      0.64 o 
  -4   5   7       11.86       16.80      0.72 o 
  -3   5   7        1.00        0.35      0.46 o 
  -2   5   7       95.25       89.66      1.35 o 
  -1   5   7       89.35       78.20      1.23 o 
   0   5   7      330.61      345.65      4.17 o 
   1   5   7       42.86       41.85      1.06 o 
   2   5   7       43.03       45.28      1.75 o 
   3   5   7       47.23       32.72      1.78 o 
   4   5   7      161.78      162.62      4.74 o 
   5   5   7        2.17        2.39      1.07 o 
   6   5   7        4.64        4.74      1.42 o 
   7   5   7        4.42        6.95      1.17 o 
   8   5   7        3.13        4.40      1.17 o 
   9   5   7        2.80        1.90      1.08 o 
  10   5   7        0.10       -1.54      1.54 o 
 -12   6   7        0.03       -0.38      1.01 o 
 -11   6   7        1.15       -0.05      1.08 o 
 -10   6   7       15.32       13.45      4.74 o 
  -9   6   7        1.73        1.66      1.08 o 
  -8   6   7       17.68       20.15      1.51 o 
  -7   6   7        6.20        9.70      1.25 o 
  -6   6   7      213.83      227.92      3.70 o 
  -5   6   7      144.20      139.23      1.96 o 
  -4   6   7       35.23       37.47      1.03 o 
  -3   6   7      430.05      430.14      5.77 o 
  -2   6   7        9.70       11.78      0.58 o 
  -1   6   7      155.39      157.34      2.19 o 
   0   6   7      454.27      453.04      5.33 o 
   1   6   7        0.43       -0.17      0.50 o 
   2   6   7       81.56       82.91      1.81 o 
   3   6   7        2.38        0.15      0.63 o 
   4   6   7       94.19       97.59      2.43 o 
   5   6   7        2.77        3.06      0.91 o 
   6   6   7        0.46        2.13      1.42 o 
   7   6   7        3.64        1.66      1.42 o 
   8   6   7        0.39       -1.08      1.08 o 
   9   6   7        0.24        2.02      1.25 o 
  10   6   7       11.37       15.85      2.25 o 
 -12   7   7       15.48       17.07      2.37 o 
 -11   7   7        1.88        1.22      2.25 o 
 -10   7   7        0.03       -0.57      1.08 o 
  -9   7   7        1.38        2.91      1.25 o 
  -8   7   7       13.17       13.11      1.42 o 
  -7   7   7       25.08       23.57      2.25 o 
  -6   7   7      148.72      135.58      3.46 o 
  -5   7   7       71.16       68.52      1.48 o 
  -4   7   7      292.26      308.94      3.50 o 
  -3   7   7      102.11      104.19      2.17 o 
  -2   7   7      153.77      126.89      1.71 o 
  -1   7   7      258.99      220.54      2.93 o 
   0   7   7       89.77       82.08      1.50 o 
   1   7   7       71.54       65.60      1.36 o 
   2   7   7      225.07      220.26      2.96 o 
   3   7   7      631.01      613.50      8.25 o 
   4   7   7        5.50        8.03      1.01 o 
   5   7   7      112.81      117.14      2.76 o 
   6   7   7        6.27        7.19      1.30 o 
   7   7   7        7.15        5.22      1.66 o 
   8   7   7       20.18       20.15      2.13 o 
   9   7   7        5.48        6.16      1.34 o 
  10   7   7        3.56        2.37      1.90 o 
 -11   8   7       16.94       19.20      2.37 o 
 -10   8   7        6.69        6.62      1.42 o 
  -9   8   7        0.38        1.07      1.17 o 
  -8   8   7      244.49      238.23      4.94 o 
  -7   8   7       40.52       37.06      1.92 o 
  -6   8   7      351.76      338.97      4.38 o 
  -5   8   7       24.35       23.74      1.00 o 
  -4   8   7        0.22        0.01      0.62 o 
  -3   8   7       46.92       44.47      4.44 o 
  -2   8   7        9.07        7.48      1.53 o 
  -1   8   7       42.99       36.08      2.22 o 
   0   8   7       97.98      109.70      2.39 o 
   1   8   7      107.22      114.21      2.18 o 
   2   8   7       20.05       23.00      1.14 o 
   3   8   7        4.05        4.88      1.01 o 
   4   8   7      490.60      479.37     11.62 o 
   5   8   7       52.61       48.20      1.92 o 
   6   8   7       15.95       16.02      1.34 o 
   7   8   7       51.01       56.18      3.08 o 
   8   8   7       35.08       39.59      2.84 o 
   9   8   7        6.59        6.64      1.90 o 
 -11   9   7        7.21       10.25      2.49 o 
 -10   9   7        3.92        3.67      1.54 o 
  -9   9   7        9.82        7.23      1.34 o 
  -8   9   7       49.83       52.22      2.18 o 
  -7   9   7        1.93        0.05      2.25 o 
  -6   9   7        4.62        5.05      0.82 o 
  -5   9   7       97.86       87.84      2.21 o 
  -4   9   7       30.39       25.60      1.06 o 
  -3   9   7       52.79       59.85      1.35 o 
  -2   9   7       79.34       74.78      3.32 o 
  -1   9   7        6.31        5.93      0.96 o 
   0   9   7      463.97      425.27      8.21 o 
   1   9   7        0.72       -0.22      0.42 o 
   2   9   7      548.97      530.22      8.96 o 
   3   9   7      150.07      142.84      2.64 o 
   4   9   7       40.74       41.01      1.75 o 
   5   9   7       19.30       22.64      1.51 o 
   6   9   7       77.55       77.38      5.10 o 
   7   9   7       51.83       53.38      2.96 o 
   8   9   7       19.16       18.49      2.13 o 
   9   9   7       11.51        9.25      2.13 o 
 -10  10   7        1.09        1.19      1.42 o 
  -9  10   7        1.23       -0.36      1.17 o 
  -8  10   7       14.14       17.51      1.90 o 
  -7  10   7       45.95       44.83      2.01 o 
  -6  10   7       19.96       21.04      1.18 o 
  -5  10   7        4.57        3.78      0.91 o 
  -4  10   7        2.43        2.61      0.82 o 
  -3  10   7       56.65       61.29      1.99 o 
  -2  10   7        4.64        2.41      0.91 o 
  -1  10   7        3.01        2.31      0.91 o 
   0  10   7      185.87      184.20      7.23 o 
   1  10   7       17.51       15.09      2.25 o 
   2  10   7        7.67        8.31      2.13 o 
   3  10   7       90.72       81.72      4.50 o 
   4  10   7       22.18       22.37      1.42 o 
   5  10   7       16.37       17.07      1.90 o 
   6  10   7       16.56       15.76      1.51 o 
   7  10   7        4.18        2.88      1.08 o 
   8  10   7        3.18        2.13      1.90 o 
 -10  11   7        0.73        0.59      1.34 o 
  -9  11   7        8.68        9.49      1.51 o 
  -8  11   7        4.61        1.58      1.25 o 
  -7  11   7        0.79       -0.84      1.08 o 
  -6  11   7        1.58        1.27      0.86 o 
  -5  11   7       38.99       39.26      1.49 o 
  -4  11   7        0.00        0.46      0.77 o 
  -3  11   7      216.79      198.94      4.18 o 
  -2  11   7        0.01       -0.30      0.91 o 
  -1  11   7       23.43       19.76      1.31 o 
   0  11   7        0.89       -0.06      0.91 o 
   1  11   7      650.87      632.71     10.64 o 
   2  11   7       27.97       27.16      1.59 o 
   3  11   7        1.98       -0.84      0.84 o 
   4  11   7       21.38       19.41      1.42 o 
   5  11   7       50.20       48.05      3.67 o 
   6  11   7        2.04        2.95      1.66 o 
   7  11   7       42.59       44.80      2.09 o 
   8  11   7        3.24        1.90      1.66 o 
  -9  12   7        1.45        1.19      1.34 o 
  -8  12   7       28.87       27.36      1.84 o 
  -7  12   7        0.08        0.00      1.17 o 
  -6  12   7       73.24       73.18      1.96 o 
  -5  12   7       93.82       99.96      2.28 o 
  -4  12   7       44.87       44.68      2.01 o 
  -3  12   7      252.93      233.42      4.78 o 
  -2  12   7        0.91       -0.32      0.96 o 
  -1  12   7       47.61       42.24      1.82 o 
   0  12   7        9.49        8.46      1.08 o 
   1  12   7        0.13        0.00      1.42 o 
   2  12   7        2.24        2.01      1.01 o 
   3  12   7        0.89       -0.71      1.01 o 
   4  12   7       10.31       11.04      1.25 o 
   5  12   7        7.50        9.41      1.42 o 
   6  12   7        8.18       11.76      1.34 o 
   7  12   7        0.00        0.36      1.17 o 
  -8  13   7        2.77        4.39      1.34 o 
  -7  13   7       30.51       34.14      2.01 o 
  -6  13   7        0.38        1.02      0.86 o 
  -5  13   7        6.27        3.94      1.25 o 
  -4  13   7        4.47        6.38      1.25 o 
  -3  13   7       10.60        8.14      1.25 o 
  -2  13   7        5.10        8.44      2.49 o 
  -1  13   7       62.14       61.06      2.16 o 
   0  13   7       15.48       16.80      1.31 o 
   1  13   7        6.66        5.93      1.17 o 
   2  13   7       67.90       58.55      2.16 o 
   3  13   7        1.40        0.58      1.66 o 
   4  13   7        2.45        3.32      1.14 o 
   5  13   7       13.61       12.56      1.42 o 
   6  13   7        0.12        0.38      1.19 o 
  -7  14   7        1.67        1.66      1.34 o 
  -6  14   7        8.23        8.53      1.90 o 
  -5  14   7        5.36        7.44      1.42 o 
  -4  14   7       29.58       27.16      1.84 o 
  -3  14   7       18.36       18.18      2.25 o 
  -2  14   7       38.81       42.16      2.84 o 
  -1  14   7       12.80       12.07      1.34 o 
   0  14   7       17.19       19.26      1.42 o 
   1  14   7        8.63        9.68      1.25 o 
   2  14   7        0.86       -0.36      1.30 o 
   3  14   7        0.03       -0.02      1.08 o 
   4  14   7        1.37        0.71      1.17 o 
   5  14   7        9.25        9.48      1.66 o 
  -6  15   7        0.00        0.57      2.13 o 
  -5  15   7        3.13        5.80      1.78 o 
  -4  15   7       11.31       13.02      2.01 o 
  -3  15   7        6.34        7.96      1.42 o 
  -2  15   7       10.36       11.55      1.31 o 
  -1  15   7        0.93        1.73      2.13 o 
   0  15   7        0.90        2.01      1.17 o 
   1  15   7        0.37        1.09      1.08 o 
   2  15   7        3.86        4.49      1.90 o 
   3  15   7       17.22       21.33      1.75 o 
   4  15   7       14.00       15.88      2.37 o 
  -4  16   7        3.56        4.21      1.42 o 
  -3  16   7        0.30       -0.36      1.17 o 
  -2  16   7        4.24        2.84      1.66 o 
  -1  16   7        0.20        0.59      1.17 o 
   0  16   7       42.88       42.13      2.09 o 
   1  16   7        1.33        1.83      1.14 o 
 -12   0   8        0.08       -1.19      1.66 o 
 -10   0   8       45.60       48.12      2.84 o 
  -8   0   8      104.83      100.04      3.79 o 
  -6   0   8        4.04        4.25      1.42 o 
  -4   0   8        0.97        1.27      0.91 o 
  -2   0   8       41.10       39.48      5.57 o 
   0   0   8      746.20      782.47     20.03 o 
   2   0   8       82.87       69.09      1.82 o 
   4   0   8        1.35        0.71      1.19 o 
   6   0   8       22.33       18.25      1.90 o 
   8   0   8       13.95       12.80      1.90 o 
  10   0   8        5.31        5.22      1.90 o 
 -12   1   8        5.17        6.21      1.34 o 
 -11   1   8        0.11        0.00      1.17 o 
 -10   1   8        2.54        0.95      1.17 o 
  -9   1   8       12.40       12.02      1.42 o 
  -8   1   8        4.21        3.54      1.08 o 
  -7   1   8        0.31       -0.64      0.64 o 
  -6   1   8       12.95       15.05      0.94 o 
  -5   1   8        0.82        1.87      0.68 o 
  -4   1   8      261.38      227.62      3.02 o 
  -3   1   8        4.47        4.36      0.62 o 
  -2   1   8       67.07       64.10      1.81 o 
  -1   1   8        4.73        2.72      0.76 o 
   0   1   8      598.95      652.83      7.44 o 
   1   1   8       45.99       45.19      1.82 o 
   2   1   8       16.26       20.57      0.86 o 
   3   1   8        3.77        2.37      0.84 o 
   4   1   8       39.55       34.03      1.51 o 
   5   1   8      108.97      112.62      5.10 o 
   6   1   8        3.09        4.79      1.01 o 
   7   1   8       82.10       85.47      2.43 o 
   8   1   8       83.04       81.79      2.51 o 
   9   1   8       13.04       10.76      1.42 o 
  10   1   8        6.16        6.06      1.34 o 
 -12   2   8        0.34        1.07      1.54 o 
 -11   2   8        0.23        2.59      1.25 o 
 -10   2   8        0.51        1.42      1.17 o 
  -9   2   8       52.64       54.52      2.49 o 
  -8   2   8        2.11        2.37      1.01 o 
  -7   2   8        0.02        0.09      0.86 o 
  -6   2   8        4.65        6.79      0.79 o 
  -5   2   8        0.22        0.01      0.64 o 
  -4   2   8        0.65        1.96      0.62 o 
  -3   2   8        1.38        1.06      0.55 o 
  -2   2   8      134.71      141.95      2.07 o 
  -1   2   8       48.49       49.37      1.20 o 
   0   2   8      322.18      355.54      4.69 o 
   1   2   8       16.96       21.95      0.86 o 
   2   2   8       45.11       41.36      1.09 o 
   3   2   8        8.40        8.83      1.01 o 
   4   2   8        1.01        0.59      0.84 o 
   5   2   8        0.00        0.71      1.19 o 
   6   2   8       68.10       73.13      2.18 o 
   7   2   8       20.09       14.52      1.34 o 
   8   2   8       48.79       57.34      2.25 o 
   9   2   8      184.50      185.15      4.19 o 
  10   2   8        0.92       -0.26      1.08 o 
 -12   3   8        0.34        0.95      1.34 o 
 -11   3   8        9.36        9.67      1.51 o 
 -10   3   8        2.24        1.78      1.17 o 
  -9   3   8        0.01       -1.31      1.42 o 
  -8   3   8        3.65        3.56      1.17 o 
  -7   3   8        0.18       -0.76      0.86 o 
  -6   3   8       94.43       93.13      1.81 o 
  -5   3   8       85.80       76.79      2.29 o 
  -4   3   8       63.01       67.97      1.42 o 
  -3   3   8       31.12       29.93      1.23 o 
  -2   3   8        4.56        4.51      0.55 o 
  -1   3   8      404.28      423.96      5.03 o 
   0   3   8      114.39      102.06      1.70 o 
   1   3   8      367.97      392.66      4.71 o 
   2   3   8       21.97       25.08      1.00 o 
   3   3   8      204.20      188.13      3.52 o 
   4   3   8        0.22       -0.36      1.07 o 
   5   3   8       39.65       35.16      1.66 o 
   6   3   8        2.78        4.62      1.01 o 
   7   3   8       65.63       66.52      2.18 o 
   8   3   8        3.32        1.39      1.08 o 
   9   3   8        1.79        2.01      2.01 o 
  10   3   8       31.10       34.15      2.01 o 
 -12   4   8        5.81        6.49      1.78 o 
 -11   4   8        0.29       -0.65      1.25 o 
 -10   4   8       22.90       22.50      2.13 o 
  -9   4   8        8.77        9.13      1.66 o 
  -8   4   8       12.44       14.15      1.34 o 
  -7   4   8        0.00        0.43      0.80 o 
  -6   4   8        3.35        4.02      0.79 o 
  -5   4   8       15.91       20.14      0.94 o 
  -4   4   8       63.97       62.35      1.36 o 
  -3   4   8      123.31      116.81      1.83 o 
  -2   4   8        2.31        2.68      0.55 o 
  -1   4   8       72.24       69.29      1.37 o 
   0   4   8       28.26       29.34      1.01 o 
   1   4   8       89.20       81.27      1.56 o 
   2   4   8       77.17       78.42      1.48 o 
   3   4   8      317.53      290.37      4.24 o 
   4   4   8        1.38        1.78      0.84 o 
   5   4   8      166.06      165.83      3.35 o 
   6   4   8       20.90       20.55      1.42 o 
   7   4   8       63.17       65.55      2.18 o 
   8   4   8      166.04      165.03      3.69 o 
   9   4   8       16.43       18.70      1.51 o 
  10   4   8       34.59       33.78      2.01 o 
 -12   5   8       21.17       25.60      2.84 o 
 -11   5   8        1.98        2.21      1.25 o 
 -10   5   8        0.30        0.47      1.17 o 
  -9   5   8       28.37       33.47      1.92 o 
  -8   5   8       18.08       20.38      2.13 o 
  -7   5   8        4.38        4.07      0.86 o 
  -6   5   8       21.86       23.91      1.12 o 
  -5   5   8      402.22      398.20      6.71 o 
  -4   5   8      651.70      645.54      7.50 o 
  -3   5   8      565.33      582.41      6.81 o 
  -2   5   8       29.91       27.77      0.88 o 
  -1   5   8      238.46      232.44      3.63 o 
   0   5   8      465.22      443.78      5.61 o 
   1   5   8      124.48      114.09      1.89 o 
   2   5   8       67.45       73.47      1.48 o 
   3   5   8      229.72      231.99      4.74 o 
   4   5   8        1.08        1.69      0.77 o 
   5   5   8       57.14       63.55      2.09 o 
   6   5   8       27.75       27.43      2.13 o 
   7   5   8       13.93       13.89      1.34 o 
   8   5   8       11.09       13.37      2.13 o 
   9   5   8        0.92        0.47      1.17 o 
  10   5   8       11.91       10.19      2.13 o 
 -11   6   8       54.21       59.50      3.56 o 
 -10   6   8       12.09        8.87      1.31 o 
  -9   6   8        0.26        1.17      1.08 o 
  -8   6   8       82.96       86.27      2.59 o 
  -7   6   8      115.10      119.88      3.79 o 
  -6   6   8      330.66      336.61      5.06 o 
  -5   6   8        0.21        0.02      0.68 o 
  -4   6   8      134.89      129.83      2.22 o 
  -3   6   8       24.37       26.52      0.92 o 
  -2   6   8      249.92      263.41      3.39 o 
  -1   6   8      732.74      752.14      8.56 o 
   0   6   8      152.63      161.45      3.63 o 
   1   6   8      373.57      381.06      4.65 o 
   2   6   8      188.46      184.60      3.30 o 
   3   6   8      338.58      355.72      4.44 o 
   4   6   8       48.57       41.39      9.01 o 
   5   6   8       80.24       79.65      3.32 o 
   6   6   8       10.08       10.55      1.17 o 
   7   6   8        1.74        1.71      1.08 o 
   8   6   8        3.23        2.96      1.17 o 
   9   6   8       14.90       15.34      1.59 o 
 -11   7   8        4.15        3.36      1.31 o 
 -10   7   8        4.16        2.53      1.25 o 
  -9   7   8       18.69       22.44      4.62 o 
  -8   7   8      184.69      185.32      4.10 o 
  -7   7   8      108.86      106.54      2.83 o 
  -6   7   8        5.59        5.08      0.91 o 
  -5   7   8      253.32      253.06      3.83 o 
  -4   7   8      311.90      298.45      8.06 o 
  -3   7   8      637.11      600.89      6.25 o 
  -2   7   8      289.18      275.55      3.55 o 
  -1   7   8      208.71      201.66      2.75 o 
   0   7   8      149.88      144.30      2.70 o 
   1   7   8        1.80        1.46      0.65 o 
   2   7   8       48.83       52.11      1.27 o 
   3   7   8        7.43       11.39      0.86 o 
   4   7   8      101.08       93.17      2.51 o 
   5   7   8        0.04        0.83      0.84 o 
   6   7   8       39.20       37.69      2.37 o 
   7   7   8        0.04       -0.71      1.42 o 
   8   7   8        3.11        0.95      1.78 o 
   9   7   8        5.53        4.74      1.34 o 
 -11   8   8       17.21       19.20      2.61 o 
 -10   8   8        0.66       -1.25      1.25 o 
  -9   8   8        3.85        2.61      1.25 o 
  -8   8   8       18.44       21.36      1.59 o 
  -7   8   8       45.29       50.31      2.01 o 
  -6   8   8       49.12       54.26      1.64 o 
  -5   8   8       40.23       40.91      1.46 o 
  -4   8   8      175.18      169.57      2.96 o 
  -3   8   8        5.76        7.01      1.04 o 
  -2   8   8       91.38       89.64      1.91 o 
  -1   8   8       13.38        8.59      0.91 o 
   0   8   8       12.45       14.06      0.86 o 
   1   8   8      155.15      153.73      2.69 o 
   2   8   8        7.72        8.42      0.91 o 
   3   8   8       18.73       21.36      1.14 o 
   4   8   8       74.25       70.45      2.26 o 
   5   8   8      113.96      116.19      4.62 o 
   6   8   8       73.86       75.86      3.32 o 
   7   8   8       91.36       95.53      3.79 o 
   8   8   8       16.12       14.46      2.13 o 
   9   8   8        1.57       -0.95      1.90 o 
 -10   9   8       12.66       14.05      1.90 o 
  -9   9   8        4.05        4.65      1.34 o 
  -8   9   8       23.35       25.45      1.75 o 
  -7   9   8       41.26       45.34      2.09 o 
  -6   9   8       10.93       12.07      1.42 o 
  -5   9   8        5.58        6.31      0.86 o 
  -4   9   8        0.06        0.03      0.64 o 
  -3   9   8      110.20      104.08      2.67 o 
  -2   9   8       71.36       68.27      2.09 o 
  -1   9   8      109.82      106.46      2.67 o 
   0   9   8       10.85        8.27      0.86 o 
   1   9   8       52.66       52.24      1.55 o 
   2   9   8      148.78      143.37      3.25 o 
   3   9   8        1.87        1.08      0.77 o 
   4   9   8       33.64       33.55      1.41 o 
   5   9   8        1.78        1.90      1.01 o 
   6   9   8       44.53       45.90      2.01 o 
   7   9   8       14.40       12.56      1.90 o 
   8   9   8       12.76       13.04      2.13 o 
 -10  10   8       10.27       11.47      1.59 o 
  -9  10   8       14.44       18.80      1.68 o 
  -8  10   8        0.43       -0.59      1.17 o 
  -7  10   8        2.78        3.67      1.17 o 
  -6  10   8       35.72       32.46      1.75 o 
  -5  10   8       17.66       18.20      1.14 o 
  -4  10   8        5.87        7.35      1.08 o 
  -3  10   8       24.48       27.97      1.51 o 
  -2  10   8       14.39       13.28      1.17 o 
  -1  10   8       25.48       25.08      2.13 o 
   0  10   8        0.53       -0.13      1.19 o 
   1  10   8      392.75      388.82      6.87 o 
   2  10   8       21.34       24.44      1.59 o 
   3  10   8        1.13        1.23      0.91 o 
   4  10   8       15.84       16.33      2.49 o 
   5  10   8       26.12       26.13      1.59 o 
   6  10   8       12.97       11.92      1.25 o 
   7  10   8        0.99        1.90      1.66 o 
  -9  11   8        2.20        1.66      1.34 o 
  -8  11   8       11.89       12.69      1.51 o 
  -7  11   8        6.99        8.15      1.25 o 
  -6  11   8        0.71       -0.32      1.38 o 
  -5  11   8        0.45        1.30      1.01 o 
  -4  11   8        4.43        4.01      2.73 o 
  -3  11   8       49.91       51.01      2.73 o 
  -2  11   8      159.46      152.97      3.51 o 
  -1  11   8        9.58        8.37      1.14 o 
   0  11   8        3.17        1.80      1.30 o 
   1  11   8        2.98        5.22      1.66 o 
   2  11   8       41.61       38.30      1.82 o 
   3  11   8       14.42       15.55      1.34 o 
   4  11   8        3.59        2.35      1.30 o 
   5  11   8        4.17        4.60      1.08 o 
   6  11   8       23.91       23.68      1.90 o 
   7  11   8        0.37       -0.95      1.42 o 
  -8  12   8        0.69        0.43      1.25 o 
  -7  12   8        1.34        2.61      1.34 o 
  -6  12   8        0.01       -0.24      1.66 o 
  -5  12   8        3.96        3.70      1.19 o 
  -4  12   8        1.91        5.20      1.54 o 
  -3  12   8        7.56        6.07      2.25 o 
  -2  12   8        3.38        2.28      1.08 o 
  -1  12   8        9.29        7.25      1.66 o 
   0  12   8       96.79       89.50      2.50 o 
   1  12   8        0.24        0.32      0.91 o 
   2  12   8       11.32       11.71      3.32 o 
   3  12   8        8.80        7.56      1.25 o 
   4  12   8       19.97       19.09      1.42 o 
   5  12   8       11.14       10.25      1.54 o 
   6  12   8        0.35       -0.12      1.01 o 
  -7  13   8        0.58        0.28      1.25 o 
  -6  13   8        0.00       -0.60      1.66 o 
  -5  13   8       36.94       36.68      2.61 o 
  -4  13   8        3.42        2.91      1.25 o 
  -3  13   8        0.09       -1.01      1.01 o 
  -2  13   8       16.11       17.61      1.42 o 
  -1  13   8        0.58        1.35      1.08 o 
   0  13   8        0.97        0.24      1.01 o 
   1  13   8        3.48        2.50      1.08 o 
   2  13   8        0.03        0.13      1.08 o 
   3  13   8       18.67       26.18      1.75 o 
   4  13   8        9.14       14.86      2.01 o 
   5  13   8        0.05        0.07      1.19 o 
  -6  14   8        1.27        0.24      1.42 o 
  -5  14   8        2.40        5.25      1.34 o 
  -4  14   8        1.29       -0.49      1.78 o 
  -3  14   8       15.03       19.20      1.78 o 
  -2  14   8       20.53       20.45      1.59 o 
  -1  14   8       14.30       12.59      2.25 o 
   0  14   8       13.35       16.65      1.48 o 
   1  14   8        6.93        7.59      1.25 o 
   2  14   8       32.82       33.51      4.39 o 
   3  14   8       23.66       31.12      1.92 o 
   4  14   8        4.74        4.76      2.96 o 
  -5  15   8        3.66        4.03      1.90 o 
  -4  15   8        3.71        7.33      1.42 o 
  -3  15   8        2.87        0.70      1.25 o 
  -2  15   8        0.04        0.49      1.30 o 
  -1  15   8        5.73        6.59      1.31 o 
   0  15   8        2.37        1.02      1.19 o 
   1  15   8       13.96       15.49      1.59 o 
   2  15   8        4.24        3.22      1.25 o 
 -11   0   9        1.65        0.24      1.66 o 
  -9   0   9       18.08       18.49      1.90 o 
  -7   0   9      153.53      148.29      3.43 o 
  -5   0   9      228.83      235.00      7.23 o 
  -3   0   9      124.33      112.93      2.59 o 
  -1   0   9     1372.99     1362.03     21.46 o 
   1   0   9      321.03      334.01      8.53 o 
   3   0   9       46.68       45.99      2.37 o 
   5   0   9        9.69        8.06      1.42 o 
   7   0   9        4.01        3.56      1.42 o 
   9   0   9       14.01       13.51      2.13 o 
 -11   1   9        0.01        1.30      1.54 o 
 -10   1   9       11.47       10.63      1.42 o 
  -9   1   9       73.47       73.74      2.43 o 
  -8   1   9       77.80       73.62      2.35 o 
  -7   1   9        1.30        1.47      0.74 o 
  -6   1   9        0.50        0.37      0.68 o 
  -5   1   9        5.87        6.82      1.08 o 
  -4   1   9       27.96       26.00      1.08 o 
  -3   1   9       79.97       89.62      1.63 o 
  -2   1   9        1.02        0.86      0.58 o 
  -1   1   9       98.88      106.86      3.15 o 
   0   1   9        0.08        4.94      2.56 o 
   1   1   9        1.63        1.90      1.01 o 
   2   1   9       28.17       29.21      2.25 o 
   3   1   9       89.45       99.32      2.09 o 
   4   1   9       55.29       51.20      1.68 o 
   5   1   9       79.19       76.33      2.18 o 
   6   1   9       30.20       23.90      1.51 o 
   7   1   9        1.51        3.90      1.08 o 
   8   1   9        0.07       -0.95      1.01 o 
   9   1   9       26.85       27.13      1.75 o 
 -11   2   9       11.66       10.48      1.51 o 
 -10   2   9       74.95       78.50      2.59 o 
  -9   2   9       51.80       48.12      2.01 o 
  -8   2   9       44.70       45.28      2.84 o 
  -7   2   9       27.48       30.57      1.26 o 
  -6   2   9      175.97      173.79      2.64 o 
  -5   2   9       14.61       14.85      0.99 o 
  -4   2   9       64.89       68.30      1.48 o 
  -3   2   9        2.60        0.90      0.49 o 
  -2   2   9        8.29       12.14      0.87 o 
  -1   2   9       21.77       19.26      2.72 o 
   0   2   9      464.60      470.78      6.52 o 
   1   2   9       60.50       55.64      1.59 o 
   2   2   9        8.96        9.16      1.19 o 
   3   2   9       83.09       88.43      1.87 o 
   4   2   9        1.64        2.84      1.19 o 
   5   2   9        1.77        0.69      1.54 o 
   6   2   9        0.14        0.36      1.07 o 
   7   2   9       14.47       20.80      1.51 o 
   8   2   9        1.60        4.64      1.17 o 
   9   2   9        2.22        0.83      1.17 o 
 -11   3   9        3.78        2.25      1.34 o 
 -10   3   9        6.58        5.81      1.34 o 
  -9   3   9       26.04       28.98      2.25 o 
  -8   3   9       89.78       87.00      2.59 o 
  -7   3   9        8.41        7.72      0.91 o 
  -6   3   9       43.14       44.75      1.33 o 
  -5   3   9       12.00       12.13      0.79 o 
  -4   3   9       91.63       96.16      1.72 o 
  -3   3   9        0.03       -0.54      0.54 o 
  -2   3   9      158.63      148.94      2.22 o 
  -1   3   9       34.03       27.95      1.32 o 
   0   3   9     1021.79     1027.06     16.43 o 
   1   3   9        9.35        9.06      0.86 o 
   2   3   9      387.63      388.30     19.45 o 
   3   3   9       42.32       47.23      1.46 o 
   4   3   9      214.22      224.96      5.93 o 
   5   3   9       36.07       38.17      2.37 o 
   6   3   9       13.39       10.38      1.17 o 
   7   3   9       14.80       17.72      1.34 o 
   8   3   9       98.42      103.81      3.20 o 
   9   3   9        9.09       11.20      1.66 o 
 -11   4   9       52.80       48.62      2.35 o 
 -10   4   9       10.39       12.74      1.51 o 
  -9   4   9      136.43      142.43      3.60 o 
  -8   4   9       17.23       21.81      2.13 o 
  -7   4   9        5.74        4.27      0.95 o 
  -6   4   9       44.06       50.58      1.41 o 
  -5   4   9       19.35       17.55      0.88 o 
  -4   4   9       97.73       98.82      1.75 o 
  -3   4   9       13.45       16.74      0.82 o 
  -2   4   9      157.84      153.30      2.69 o 
  -1   4   9      276.45      271.53      4.11 o 
   0   4   9       13.77       13.56      0.96 o 
   2   4   9        0.52        0.32      0.57 o 
   3   4   9       68.93       60.46      1.63 o 
   4   4   9       71.35       67.80      2.84 o 
   5   4   9        0.26       -1.42      1.42 o 
